# Supplementary material for: Machine Learning-Driven Classification of Urease Inhibitors Leveraging Physicochemical Properties as Effective Filter Criteria
Source: Int J Mol Sci. 2024 Apr 13;25(8):4303. doi: 10.3390/ijms25084303 (PMC11049951; doi:10.3390/ijms25084303)
Supplement: Supplementary file 1 [file ijms-25-04303-s001.zip]

Archive with 3 entries (3 files):
- Dataset.xlsx
- Features_selected.xlsx
- supplementary_information_IJMS.pdf
