# Supplementary material for: Machine Learning-Driven Classification of Urease Inhibitors Leveraging Physicochemical Properties as Effective Filter Criteria
Source: Int J Mol Sci. 2024 Apr 13;25(8):4303. doi: 10.3390/ijms25084303 (PMC11049951; doi:10.3390/ijms25084303)
Supplement: Supplementary file 1 [file ijms-25-04303-s001.zip › Dataset.xlsx]

## Sheet: Sheet 1
IC50	Fsp3	nSmallRings	nAromRings	nRingBlocks	nAromBlocks	nRings3	nRings4	nRings5	nRings6	nRings7	nRings8	nRings9	tpsaEfficiency	Zagreb	XLogP	WPATH	WPOL	Wlambda1.unity	Wlambda2.unity	Wlambda3.unity	Wnu1.unity	Wnu2.unity	Weta1.unity	Weta2.unity	Weta3.unity	WT.unity	WA.unity	WV.unity	WK.unity	WD.unity	WTPT.1	WTPT.2	WTPT.3	WTPT.4	WTPT.5	MW	VAdjMat	VABC	TopoPSA	LipinskiFailures	nRotB	topoShape	geomShape	PetitjeanNumber	MOMI.X	MOMI.Y	MOMI.Z	MOMI.XY	MOMI.XZ
	0.111111	5	5	3	3	0	0	0	5	0	0	0	0.231544	204	4.58	3662	73	2.23885	9.34117	11.3323	0.0977138	0.407692	0.463303	0.379847	0.386155	22.9123	152.141	412.051	0.120945	1.2293	75.8786	2.05077	27.3041	22.219	0	506.409	6.35755	426.612	117.18	1	5	1	0.808547	0.5	9196.31	6371.51	4624.55	1.44335	1.98858
	0.0769231	5	5	3	3	0	0	0	5	0	0	0	0.194862	200	5.731	3406	70	2.0889	7.42711	12.0165	0.0970116	0.344925	0.507959	0.457008	0.461994	21.5325	129.864	337.827	0.168547	1.42696	73.8517	2.05144	27.0338	19.4049	0	555.279	6.32193	419.81	107.95	2	4	1	0.744561	0.5	10490.6	7205.54	5204.58	1.45591	2.01565
15.85	0.030303	7	7	5	5	0	0	1	6	0	0	0	0.248518	246	7.93	7030	80	1.71814	8.74249	33.1144	0.0394295	0.200631	0.484193	0.351192	0.458619	43.5751	361.419	902.4	0.319955	1.294	91.7607	2.08547	31.623	16.5939	9.35815	664.483	6.64386	511.76	164.77	2	6	1	0.895292	0.5	29482.6	26618.9	5154.34	1.10758	5.71995
15.85	0.030303	7	7	5	5	0	0	1	6	0	0	0	0.243879	246	7.93	7030	80	1.28642	8.74383	32.7704	0.0300561	0.204292	0.393481	0.357264	0.44302	42.8007	339.944	751.355	0.324239	1.19376	91.7607	2.08547	31.623	16.5939	9.35815	665.491	6.64386	513.079	161.94	2	6	1	0.9566	0.5	29917.9	26348.3	4815.76	1.13547	6.21249
13.97	0.030303	7	7	5	5	0	0	1	6	0	0	0	0.248518	246	7.93	7067	80	1.22277	8.74921	28.4087	0.0318591	0.227959	0.384896	0.351764	0.428202	38.3807	293.989	636.294	0.305137	1.16486	91.7613	2.08548	31.6182	16.5939	9.35878	664.483	6.64386	511.76	164.77	2	6	0.9	0.941274	0.473684	27067.2	23349.9	4896.68	1.1592	5.52766
13.97	0.030303	7	7	5	5	0	0	1	6	0	0	0	0.243879	246	7.93	7067	80	1.34564	9.35793	31.357	0.031993	0.222487	0.41079	0.344481	0.429723	42.0605	348.224	785.145	0.30914	1.18499	91.7613	2.08548	31.6182	16.5939	9.35878	665.491	6.64386	513.079	161.94	2	6	0.9	0.911589	0.473684	31599.2	28076.5	4755.09	1.12547	6.64534
5.6	0.0588235	7	7	5	5	0	0	1	6	0	0	0	0.282876	250	7.047	7487	83	1.24923	8.85202	32.0926	0.029607	0.209794	0.432526	0.36619	0.500978	42.1938	335.233	732.314	0.320449	1.29969	93.7868	2.08415	31.9108	19.3967	9.36747	615.614	6.67243	518.563	174	2	7	1	0.904398	0.5	20678.4	17012.1	4860.72	1.21551	4.25418
5.6	0.0588235	7	7	5	5	0	0	1	6	0	0	0	0.27782	250	7.047	7487	83	2.42138	7.94523	35.7819	0.0524693	0.172167	0.455966	0.316374	0.535424	46.1485	390.175	1124.71	0.331523	1.30776	93.7868	2.08415	31.9108	19.3967	9.36747	616.622	6.67243	519.881	171.17	2	7	1	0.924844	0.5	22358.2	19563.9	4874.46	1.14283	4.58681
15.3	0.0588235	7	7	5	5	0	0	1	6	0	0	0	0.282876	250	7.047	7561	82	2.89137	8.15182	33.4342	0.0650075	0.18328	0.466574	0.310926	0.47147	44.4774	392.79	1225.31	0.313784	1.24897	93.7846	2.0841	31.8926	19.3824	9.36493	615.614	6.67243	518.563	174	2	7	0.9	0.877549	0.473684	20967.9	18407.5	5266.36	1.1391	3.98148
15.3	0.0588235	7	7	5	5	0	0	1	6	0	0	0	0.27782	250	7.047	7561	82	1.36548	8.30865	34.0393	0.0312371	0.190071	0.409207	0.355786	0.485884	43.7134	340.645	770.544	0.334019	1.25088	93.7846	2.0841	31.8926	19.3824	9.36493	616.622	6.67243	519.881	171.17	2	7	0.9	0.962619	0.473684	21756	18431.8	4643.02	1.18035	4.68575
10.5	0.0588235	7	7	5	5	0	0	1	6	0	0	0	0.282876	250	7.047	7635	82	3.65884	8.73137	29.0706	0.0882482	0.210593	0.384112	0.314726	0.472983	41.4608	392.138	1362.31	0.275869	1.17182	93.7839	2.08409	31.8874	19.3784	9.3642	615.614	6.67243	518.563	174	2	7	1	0.75777	0.5	19283.3	16935.8	5913.54	1.13861	3.26087
10.5	0.0588235	7	7	5	5	0	0	1	6	0	0	0	0.27782	250	7.047	7635	82	1.79129	8.08641	40.3534	0.035661	0.160984	0.511101	0.315152	0.474787	50.2311	413.083	1047.84	0.352516	1.30104	93.7839	2.08409	31.8874	19.3784	9.3642	616.622	6.67243	519.881	171.17	2	7	1	0.914706	0.5	24728.1	21629.9	4739.8	1.14324	5.21711
	0.0769231	5	5	3	3	0	0	0	5	0	0	0	0.207967	190	5.455	3008	65	1.70392	9.33706	11.4202	0.0758607	0.415698	0.495144	0.397456	0.433093	22.4611	141.999	346.15	0.131331	1.32569	69.9757	2.05811	21.6762	16.5913	0	461.391	6.24793	393.054	95.89	1	3	1	0.740933	0.5	8354.44	5934.71	3720.02	1.40773	2.2458
0.29	0.030303	7	7	5	5	0	0	1	6	0	0	0	0.27321	246	7.293	6993	81	1.18926	9.09068	32.6749	0.0276863	0.211633	0.378509	0.372015	0.456663	42.9548	346.707	742.916	0.32051	1.20719	91.7588	2.08543	31.6398	16.5939	9.35594	603.578	6.64386	498.544	164.77	2	6	1	0.911882	0.5	21658.6	18141.1	4694.97	1.1939	4.61316
0.29	0.030303	7	7	5	5	0	0	1	6	0	0	0	0.268069	246	7.293	6993	81	2.94725	8.59069	27.3633	0.0757624	0.220833	0.478901	0.342109	0.471636	38.9012	341.035	1072.74	0.277553	1.29265	91.7588	2.08543	31.6398	16.5939	9.35594	604.586	6.64386	499.862	161.94	2	6	1	0.799547	0.5	19477.2	16954.5	5193.08	1.14879	3.7506
5.12	0.030303	7	7	5	5	0	0	1	6	0	0	0	0.27321	246	7.293	7030	80	1.26243	8.94458	32.2355	0.0297444	0.210746	0.392558	0.353069	0.444189	42.4425	340.32	746.764	0.319632	1.18982	91.7607	2.08547	31.623	16.5939	9.35815	603.578	6.64386	498.544	164.77	2	6	1	0.96126	0.5	22369.7	18908.3	4674.4	1.18306	4.78558
5.12	0.030303	7	7	5	5	0	0	1	6	0	0	0	0.268069	246	7.293	7030	80	1.28506	8.70431	32.6658	0.0301268	0.204062	0.393287	0.354566	0.444645	42.6551	337.496	745.536	0.324358	1.1925	91.7607	2.08547	31.623	16.5939	9.35815	604.586	6.64386	499.862	161.94	2	6	1	0.956404	0.5	22534.3	19150.7	4619.83	1.17668	4.87773
0.05	0.030303	7	7	5	5	0	0	1	6	0	0	0	0.27321	246	7.293	7067	80	1.20271	9.00935	28.0647	0.0314214	0.235374	0.38245	0.356033	0.445967	38.2767	297.434	639.809	0.299903	1.18445	91.7613	2.08548	31.6182	16.5939	9.35878	603.578	6.64386	498.544	164.77	2	6	0.9	0.891086	0.473684	20109.8	16517.8	4747.42	1.21746	4.23595
0.05	0.030303	7	7	5	5	0	0	1	6	0	0	0	0.268069	246	7.293	7067	80	3.25464	8.47162	25.5645	0.0872774	0.227177	0.411369	0.332726	0.472397	37.2908	327.348	1069.51	0.264159	1.21649	91.7613	2.08548	31.6182	16.5939	9.35878	604.586	6.64386	499.862	161.94	2	6	0.9	0.739618	0.473684	18428.3	16242.1	5516.37	1.1346	3.34066
2.25	0.030303	7	7	5	5	0	0	1	6	0	0	0	0.266161	246	7.754	6993	81	1.26971	9.07231	32.54	0.0296094	0.211565	0.423032	0.367459	0.456457	42.882	348.048	765.764	0.319119	1.24695	91.7588	2.08543	31.6398	16.5939	9.35594	620.033	6.64386	507.688	164.77	2	6	1	0.91006	0.5	22662	19111.7	4823.45	1.18577	4.69831
2.25	0.030303	7	7	5	5	0	0	1	6	0	0	0	0.261165	246	7.754	6993	81	2.82787	8.81914	27.3221	0.0725668	0.226311	0.490065	0.353531	0.479828	38.9691	343.16	1063.53	0.275842	1.32342	91.7588	2.08543	31.6398	16.5939	9.35594	621.041	6.64386	509.006	161.94	2	6	1	0.816808	0.5	20690.2	17985.9	5310.83	1.15035	3.89585
14.06	0.030303	7	7	5	5	0	0	1	6	0	0	0	0.266161	246	7.754	7030	80	1.70221	8.75888	33.0752	0.0390987	0.201186	0.492632	0.351433	0.459076	43.5363	360.913	897.583	0.319787	1.30314	91.7607	2.08547	31.623	16.5939	9.35815	620.033	6.64386	507.688	164.77	2	6	1	0.894854	0.5	24565.2	21564.2	4931.11	1.13917	4.98168
14.06	0.030303	7	7	5	5	0	0	1	6	0	0	0	0.261165	246	7.754	7030	80	1.28683	8.72952	32.7346	0.0301006	0.204195	0.393613	0.356411	0.443589	42.7509	339.114	749.585	0.324278	1.19361	91.7607	2.08547	31.623	16.5939	9.35815	621.041	6.64386	509.006	161.94	2	6	1	0.956695	0.5	24661.3	21206.2	4696.07	1.16293	5.25148
	0.0769231	5	5	3	3	0	0	0	5	0	0	0	0.214573	190	5.455	3008	65	1.57841	9.49196	11.5637	0.0697359	0.419365	0.50702	0.409749	0.436743	22.6341	142.997	338.881	0.133174	1.35351	69.9757	2.05811	21.6762	16.5913	0	460.384	6.24793	391.736	98.72	1	3	1	0.74515	0.5	8376.4	5939.59	3699.89	1.41026	2.26396
6.8	0.030303	7	7	5	5	0	0	1	6	0	0	0	0.266161	246	7.754	7067	80	1.22298	8.74643	28.3578	0.0319088	0.228204	0.384518	0.351463	0.429571	38.3272	293.407	635.069	0.304915	1.16555	91.7613	2.08548	31.6182	16.5939	9.35878	620.033	6.64386	507.688	164.77	2	6	0.9	0.926373	0.473684	22154.6	18554.5	4772.5	1.19403	4.64214
6.8	0.030303	7	7	5	5	0	0	1	6	0	0	0	0.261165	246	7.754	7067	80	1.34473	9.35417	31.2753	0.032037	0.222855	0.411065	0.344325	0.431756	41.9742	347.19	782.57	0.308831	1.18715	91.7613	2.08548	31.6182	16.5939	9.35878	621.041	6.64386	509.006	161.94	2	6	0.9	0.927011	0.473684	25316.3	21791.6	4752.74	1.16174	5.32668
15.22	0.0588235	7	7	5	5	0	0	1	6	0	0	0	0.275022	246	7.569	6993	81	1.44974	8.67644	29.3896	0.0366875	0.219569	0.477977	0.353085	0.497953	39.5158	310.183	719.377	0.307808	1.32901	91.7588	2.08543	29.0902	16.5939	9.35594	599.614	6.64386	509.773	164.77	2	6	1	0.914329	0.5	18796	15281.7	4792.66	1.22997	3.92183
15.22	0.0588235	7	7	5	5	0	0	1	6	0	0	0	0.269845	246	7.569	6993	81	2.13629	9.77009	28.0464	0.0534703	0.244541	0.440709	0.359076	0.528115	39.9528	354.803	980.134	0.276492	1.3279	91.7588	2.08543	29.0902	16.5939	9.35594	600.622	6.64386	511.091	161.94	2	6	1	0.798979	0.5	18977.8	15640.7	5418.7	1.21336	3.50228
38.04	0.0588235	7	7	5	5	0	0	1	6	0	0	0	0.275022	246	7.569	7030	80	3.85453	8.79572	24.0454	0.105041	0.239694	0.377	0.325061	0.510207	36.6956	338.083	1190	0.241449	1.21227	91.7607	2.08547	29.0936	16.5939	9.35815	599.614	6.64386	509.773	164.77	2	6	1	0.750217	0.5	16702.5	14213.9	5786.52	1.17509	2.88645
38.04	0.0588235	7	7	5	5	0	0	1	6	0	0	0	0.269845	246	7.569	7030	80	1.26291	8.58958	37.131	0.0268799	0.182821	0.391279	0.363856	0.496108	46.9835	376.681	826.457	0.342724	1.25124	91.7607	2.08547	29.0936	16.5939	9.35815	600.622	6.64386	511.091	161.94	2	6	1	0.944555	0.5	22103.8	18731.9	4616.75	1.18001	4.78774
23.36	0.0588235	7	7	5	5	0	0	1	6	0	0	0	0.275022	246	7.569	7067	80	1.17111	8.59075	32.7751	0.0275316	0.20196	0.379959	0.344558	0.45657	42.537	330.007	702.284	0.327882	1.18109	91.7613	2.08548	29.0946	16.5939	9.35878	599.614	6.64386	509.773	164.77	2	6	0.9	0.981523	0.473684	19929	16376.9	4720.57	1.21689	4.22173
23.36	0.0588235	7	7	5	5	0	0	1	6	0	0	0	0.269845	246	7.569	7067	80	1.41121	8.89899	37.0752	0.0297815	0.1878	0.454018	0.325507	0.464845	47.3854	394.811	907.799	0.336814	1.24437	91.7613	2.08548	29.0946	16.5939	9.35878	600.622	6.64386	511.091	161.94	2	6	0.9	0.91361	0.473684	22351.1	18888.7	4765.77	1.18331	4.68993
0.12	0.0588235	7	7	5	5	0	0	1	6	0	0	0	0.252294	264	8.057	8777	86	1.29169	8.42608	32.047	0.0309277	0.201751	0.397079	0.344637	0.457896	41.7648	322.309	712.87	0.325491	1.19961	97.3922	2.07217	36.2474	16.5939	9.36533	653.586	6.72792	527.975	164.77	2	7	1	0.978937	0.5	25593	21976.9	4973.21	1.16454	5.14617
0.12	0.0588235	7	7	5	5	0	0	1	6	0	0	0	0.247579	264	8.057	8777	86	1.30964	8.41093	39.0882	0.026832	0.172324	0.381826	0.351366	0.474115	48.8088	390.974	870.35	0.350633	1.20731	97.3922	2.07217	36.2474	16.5939	9.36533	654.594	6.72792	529.294	161.94	2	7	1	0.923572	0.5	30966.5	27666.3	4633.49	1.11929	6.6832
	0.111111	5	5	3	3	0	0	0	5	0	0	0	0.225503	204	4.848	3670	72	2.35357	7.89984	11.7093	0.107162	0.359694	0.494842	0.558222	0.504829	21.9627	138.653	378.324	0.149858	1.55789	75.8785	2.05077	27.2984	22.2133	0	507.417	6.35755	427.93	114.35	1	5	1	0.750956	0.5	8974.62	6489.27	4295.87	1.38299	2.08913
31.02	0.030303	7	7	5	5	0	0	1	6	0	0	0	0.329805	256	5.361	8094	84	1.93209	8.43419	38.6349	0.0394294	0.172122	0.491046	0.33747	0.529949	49.0012	416.795	1095.37	0.341336	1.35847	95.622	2.07874	36.9846	21.4349	12.4038	632.601	6.70044	521.054	208.47	2	7	0.9	0.90768	0.473684	26132.7	23073.6	4957.85	1.13258	5.27098
31.02	0.030303	7	7	5	5	0	0	1	6	0	0	0	0.32481	256	5.361	8094	84	1.40009	8.77081	30.4619	0.0344572	0.215855	0.413614	0.371487	0.487152	40.6328	322.105	736.808	0.312266	1.27225	95.622	2.07874	36.9846	21.4349	12.4038	633.609	6.70044	522.372	205.64	2	7	0.9	0.894423	0.473684	21399.8	17560.7	5229.83	1.21862	4.09188
14.69	0.030303	7	7	5	5	0	0	1	6	0	0	0	0.329805	256	5.361	8205	84	3.73207	8.40912	30.5319	0.0874572	0.197059	0.412446	0.324275	0.507485	42.6731	402.077	1402.94	0.286613	1.24421	95.6211	2.07872	36.9759	21.431	12.3995	632.601	6.70044	521.054	208.47	2	7	1	0.690497	0.5	21683	19607.7	5925.27	1.10584	3.65941
14.69	0.030303	7	7	5	5	0	0	1	6	0	0	0	0.32481	256	5.361	8205	84	1.89643	8.1358	39.6993	0.0381332	0.163594	0.473196	0.329661	0.478358	49.7316	413.701	1075.95	0.348704	1.28121	95.6211	2.07872	36.9759	21.431	12.3995	633.609	6.70044	522.372	205.64	2	7	1	0.922446	0.5	27068.4	24033.9	4769.56	1.12626	5.67524
68.9	0.15	3	3	2	2	0	0	0	3	0	0	0	0.235496	134	4.091	2198	39	0.148268	4.36552	29.2124	0.00439624	0.12944	0.176961	0.445464	0.657819	33.7262	132.506	185.14	0.399623	1.28024	55.001	2.03707	20.2348	14.1977	6.03708	366.368	5.85798	335.187	86.22	0	8	0.875	0.894645	0.466667	10729.3	9558.23	1204.28	1.12252	8.90932
64.5	0.0555556	3	3	2	2	0	0	0	3	0	0	0	0.305571	126	2.936	1802	35	0.0418473	4.24615	21.2813	0.00163662	0.166065	0.0571735	0.474687	0.561346	25.5693	91.4319	120.783	0.374224	1.09321	50.9645	2.03858	19.7939	11.2551	8.53885	337.33	5.75489	302.801	103.01	0	6	0.875	0.863142	0.466667	7865.51	6752.74	1116.83	1.16479	7.04268
67.8	0.105263	3	3	2	2	0	0	0	3	0	0	0	0.289187	136	2.994	2244	40	0.078778	4.52396	24.088	0.00274576	0.15768	0.106653	0.499358	0.591816	28.6908	111.227	148.503	0.379681	1.19783	54.8341	2.03089	22.5977	16.5712	6.02654	368.341	5.85798	326.681	106.45	0	7	1	0.881754	0.5	9921.32	8689.63	1240.71	1.14174	7.99648
65.6	0.0555556	3	3	2	2	0	0	0	3	0	0	0	0.287556	126	3.347	1802	35	0.0417933	4.25094	20.0868	0.00171428	0.174365	0.0556157	0.479179	0.553872	24.3795	86.4047	114.353	0.36794	1.08867	50.9645	2.03858	19.7939	13.7731	6.02082	338.315	5.75489	300.595	97.22	0	6	0.875	0.903657	0.466667	7922.12	6812.61	1113.6	1.16286	7.11397
16.2	0.0555556	3	3	2	2	0	0	0	3	0	0	0	0.287556	126	3.347	1784	35	0.0434093	4.3793	19.4299	0.0018199	0.183598	0.0603702	0.510456	0.58072	23.8526	86.123	113.669	0.360936	1.15155	50.9641	2.03856	19.7975	13.7774	6.02011	338.315	5.75489	300.595	97.22	0	6	1	0.926016	0.5	7722.52	6615.3	1112.29	1.16737	6.9429
25.6	0.15	3	3	2	2	0	0	0	3	0	0	0	0.249793	140	3.583	2442	42	0.110338	4.92479	22.9095	0.00394846	0.176234	0.148387	0.501818	0.575503	27.9446	115.896	156.289	0.364863	1.22571	56.8614	2.03076	22.8852	16.8486	6.03665	382.367	5.90689	343.977	95.45	0	8	1	0.89073	0.5	9787.24	8369.65	1433.66	1.16937	6.82674
	0.111111	5	5	3	3	0	0	0	5	0	0	0	0.231544	204	4.848	3670	72	2.5775	7.88769	11.6533	0.116532	0.356611	0.471694	0.561467	0.490853	22.1185	142.284	401.32	0.145143	1.52401	75.8785	2.05077	27.2984	22.2133	0	506.409	6.35755	426.612	117.18	1	5	1	0.742658	0.5	8938.8	6527.23	4306.74	1.36946	2.07554
15.2	0.08	4	4	3	3	0	0	0	4	0	0	0	0.201384	162	5.378	3748	45	0.478708	4.40162	35.3968	0.0118853	0.109283	0.157768	0.491722	0.607842	40.2772	174.855	289.716	0.409124	1.25733	65.891	2.05909	20.3964	14.3603	6.03607	428.438	6.12928	390.501	86.22	1	9	0.9	0.89899	0.473684	16004.5	14634.2	1538.05	1.09364	10.4057
12.3	0.227273	3	3	2	2	0	0	0	3	0	0	0	0.214411	150	4.486	2894	49	0.594807	4.32785	26.471	0.0189467	0.137857	0.249362	0.534323	0.563968	31.3937	132.882	232.418	0.382397	1.34765	60.7276	2.02425	23.1691	17.143	6.0261	410.421	6	378.569	87.94	0	8	1	0.857649	0.5	11989.4	10860.5	1340.05	1.10394	8.94697
19.6	0.15	3	3	2	2	0	0	0	3	0	0	0	0.249793	140	3.583	2370	43	1.13984	5.24833	18.8547	0.0451551	0.207913	0.407633	0.527424	0.626482	25.2429	126.43	264.467	0.310199	1.56154	56.8636	2.03084	22.9031	16.8623	6.04073	382.367	5.90689	343.977	95.45	0	8	1	0.925633	0.5	8344.47	7191.41	1686.01	1.16034	4.94924
16.3	0.15	3	3	2	2	0	0	0	3	0	0	0	0.249793	140	3.583	2442	41	0.104616	4.95854	25.6197	0.00340958	0.161606	0.133026	0.522034	0.641696	30.6829	130.235	174.208	0.376238	1.29676	56.8602	2.03072	22.8759	16.8412	6.03475	382.367	5.90689	343.977	95.45	0	8	0.875	0.808055	0.466667	10464.3	8962.96	1511.89	1.1675	6.9213
61.1	0.15	3	3	2	2	0	0	0	3	0	0	0	0.207488	146	4.113	2672	45	0.856612	4.44772	24.3943	0.0288435	0.149762	0.324919	0.546125	0.624849	29.6986	133.205	255.846	0.366046	1.49589	58.6999	2.02413	25.4287	16.8409	6.02941	461.263	5.9542	363.261	95.45	0	8	1	0.887293	0.5	11348.4	9998.4	2022.21	1.13503	5.6119
66.6	0.15	3	3	2	2	0	0	0	3	0	0	0	0.249793	140	3.315	2474	42	0.114641	5.1094	24.7437	0.00382549	0.170496	0.151705	0.569549	0.635806	29.9678	129.848	174.309	0.369259	1.35706	56.8602	2.03072	22.8786	16.8449	6.03366	382.367	5.90689	343.977	95.45	0	8	1	0.882572	0.5	10624.9	9276.38	1366.25	1.14537	7.77664
17.6	0.105263	3	3	2	2	0	0	0	3	0	0	0	0.244869	130	3.668	1969	38	0.0881227	5.27511	18.4295	0.00370376	0.221711	0.11619	0.532755	0.601523	23.7928	99.3067	131.667	0.330939	1.25047	52.9882	2.03801	20.0812	14.0506	6.0306	352.341	5.80735	317.891	86.22	0	7	1	0.923748	0.5	7616.7	6227.72	1402.19	1.22303	5.432
21.5	0.105263	3	3	2	2	0	0	0	3	0	0	0	0.223329	136	4.29	2228	40	0.0749561	3.25073	32.3975	0.00209825	0.0909978	0.0952361	0.471944	0.622002	35.7232	107.988	151.605	0.430178	1.18918	54.8331	2.03086	22.6087	14.0341	6.02394	386.786	5.85798	333.102	86.22	0	7	1	0.92821	0.5	12427.9	11334.7	1099.56	1.09645	11.3026
18.9	0.0555556	3	3	2	2	0	0	0	3	0	0	0	0.3317	132	3.102	2001	38	0.0409567	3.08723	28.7798	0.00128359	0.096754	0.0540856	0.431498	0.617391	31.908	90.1552	125.702	0.426472	1.10297	52.8142	2.03131	22.3034	16.282	6.02146	354.314	5.80735	309.385	117.45	0	6	0.875	0.871116	0.466667	10736.7	9914.79	826.336	1.0829	12.9932
19.6	0.0555556	3	3	2	2	0	0	0	3	0	0	0	0.326988	136	1.982	2174	40	0.263353	3.38202	27.4046	0.00848157	0.108922	0.123644	0.46706	0.650188	31.05	100.791	156.249	0.411947	1.24089	54.8259	2.03059	25.1783	16.1029	9.07542	369.329	5.85798	320.382	120.69	0	7	1	0.957963	0.5	10287.9	9334.99	1077.95	1.10208	9.54396
30.3	0.0909091	6	6	4	4	0	0	0	6	0	0	0	0.1961	236	6.29	5912	80	2.2202	9.09592	18.4563	0.0745722	0.305515	0.497552	0.33368	0.407727	29.7724	229.049	631.541	0.214935	1.23896	88.7868	2.06481	27.6251	22.54	0	583.513	6.58496	500.541	114.35	2	7	0.875	0.85186	0.466667	14336.9	10531.6	5810.3	1.36133	2.4675
22.6	0.15	3	3	2	2	0	0	0	3	0	0	0	0.207488	146	4.381	2670	45	0.10559	6.20894	21.3467	0.00381727	0.224464	0.133713	0.52097	0.63341	27.6612	135.45	177.106	0.328789	1.28809	58.7009	2.02417	25.4107	16.8275	6.03481	461.263	5.9542	363.261	95.45	0	8	0.875	0.876869	0.466667	14307.3	12579.6	1738.79	1.13734	8.22828
27.5	0.105263	3	3	2	2	0	0	0	3	0	0	0	0.232966	136	3.829	2226	40	0.0749586	4.56044	21.6888	0.00284752	0.173241	0.0955008	0.548142	0.612997	26.3242	100.878	134.617	0.367933	1.25664	54.8353	2.03094	22.5983	14.0352	6.02858	370.332	5.85798	323.958	86.22	0	7	0.875	0.910715	0.466667	9708.9	8467.26	1248.07	1.14664	7.77915
25.8	0.0555556	3	3	2	2	0	0	0	3	0	0	0	0.241088	132	4.145	2001	38	0.0513131	4.49154	18.6905	0.00220859	0.193323	0.0817931	0.484884	0.557822	23.2334	85.1388	112.68	0.353351	1.1245	52.8142	2.03131	22.3034	13.7657	6.02146	416.202	5.80735	318.56	100.05	0	6	0.875	0.902791	0.466667	11406.7	9743.2	1675.69	1.17073	6.80716
25.8	0.0555556	3	3	2	2	0	0	0	3	0	0	0	0.233701	132	4.145	2001	38	0.0423372	4.3833	20.1604	0.001722	0.178284	0.0569554	0.472782	0.553239	24.5861	89.4083	117.736	0.364996	1.08298	52.8142	2.03131	22.3034	13.7657	6.02146	417.21	5.80735	319.878	97.22	0	6	0.875	0.904986	0.466667	11505	9838.28	1671.13	1.16941	6.88453
88.8	0.105263	3	3	2	2	0	0	0	3	0	0	0	0.200504	136	4.466	2176	40	0.0898606	5.35824	18.6093	0.00373525	0.222727	0.119327	0.536293	0.596234	24.0574	101.867	134.885	0.330153	1.25185	54.8373	2.03101	22.6148	14.0516	6.03062	431.237	5.85798	337.174	86.22	0	7	1	0.923771	0.5	11849	10210.7	1654.67	1.16045	7.16091
64.8	0.105263	3	3	2	2	0	0	0	3	0	0	0	0.245571	142	3.792	2383	44	1.00476	3.4841	23.5701	0.0358089	0.124171	0.210661	0.380478	0.577624	28.0589	109.303	219.873	0.380015	1.16876	56.6729	2.02403	25.1542	16.5863	6.0205	446.229	5.90689	344.646	109.28	0	7	0.875	0.813223	0.466667	9820.63	9259.42	1952.5	1.06061	5.02978
64.8	0.105263	3	3	2	2	0	0	0	3	0	0	0	0.238671	142	3.792	2383	44	0.71556	3.70348	23.7248	0.0254251	0.131591	0.301292	0.45343	0.584611	28.1438	107.491	198.507	0.382238	1.33933	56.6729	2.02403	25.1542	16.5863	6.0205	447.236	5.90689	345.965	106.45	0	7	0.875	0.84492	0.466667	10126.8	8973.74	1936.02	1.1285	5.23075
87.7	0.105263	3	3	2	2	0	0	0	3	0	0	0	0.223329	136	4.29	2190	41	0.559313	4.22652	22.8102	0.0202679	0.153157	0.308108	0.461606	0.592763	27.596	111.53	193.048	0.369931	1.36248	54.8327	2.03084	22.6122	14.0317	6.02421	386.786	5.85798	333.102	86.22	0	7	0.875	0.759972	0.466667	9165.5	8026.11	1470.98	1.14196	6.23088
63.6	0.0555556	3	3	2	2	0	0	0	3	0	0	0	0.197401	132	4.997	1984	38	0.404816	4.06217	18.8161	0.0173867	0.174468	0.210906	0.459883	0.546648	23.2831	85.6957	139.921	0.356109	1.21744	52.8121	2.03124	22.3264	11.2549	6.01885	391.205	5.80735	322.227	76.99	0	6	0.875	0.896562	0.466667	9796.93	8749.21	1357.17	1.11975	7.21866
86.7	0.0555556	3	3	2	2	0	0	0	3	0	0	0	0.239451	138	4.591	2170	41	0.0401654	3.17246	27.5715	0.00130474	0.103055	0.0512821	0.429518	0.619746	30.7841	88.7043	123.002	0.42173	1.10055	54.6545	2.02424	24.8362	13.7876	6.01809	407.205	5.85798	331.017	97.22	0	6	1	0.948894	0.5	13476.7	12173.6	1306.21	1.10704	10.3174
30.3	0.0909091	6	6	4	4	0	0	0	6	0	0	0	0.201301	236	6.29	5912	80	3.57304	8.85317	16.9986	0.12143	0.300875	0.463831	0.328879	0.414924	29.4248	242.86	809.995	0.183272	1.20763	88.7868	2.06481	27.6251	22.54	0	582.505	6.58496	499.222	117.18	2	7	0.875	0.79559	0.466667	13720.4	10290.4	6333.02	1.33333	2.16649
86.7	0.0555556	3	3	2	2	0	0	0	3	0	0	0	0.247034	138	4.591	2170	41	0.0479835	4.50026	18.9138	0.00204515	0.19181	0.0698133	0.497904	0.555938	23.4621	86.2406	113.787	0.354609	1.12366	54.6545	2.02424	24.8362	13.7876	6.01809	406.197	5.85798	329.699	100.05	0	6	1	0.922147	0.5	10784.3	9102.17	1692.91	1.18481	6.37028
69.8	0.0555556	3	3	2	2	0	0	0	3	0	0	0	0.299436	142	2.604	2423	42	0.52058	3.50548	28.7836	0.0158667	0.106843	0.231006	0.477245	0.663891	32.8096	117.709	203.045	0.407968	1.37214	56.6711	2.02397	27.7031	16.0924	9.06032	403.774	5.90689	335.593	120.69	0	7	0.875	0.944301	0.466667	12211.5	11035.4	1538.16	1.10658	7.93908
113.43	0	5	5	3	3	0	0	2	3	0	0	0	0.245553	142	4.35	1501	41	0.153814	3.20653	20.2612	0.00651161	0.135746	0.203382	0.472972	0.59588	23.6215	68.5778	102.192	0.393307	1.27223	52.7901	2.11161	18.7839	5.687	9.95565	345.376	5.85798	271.877	84.73	0	2	0.857143	0.897522	0.461538	6207.62	5128.42	1121.72	1.21044	5.53404
57.71	0	5	5	3	3	0	0	2	3	0	0	0	0.200323	148	5.148	1658	44	0.355166	3.25084	19.9118	0.015102	0.138229	0.180342	0.480704	0.600965	23.5178	72.9568	119.465	0.385002	1.26201	54.6459	2.10176	21.3376	5.68699	9.95508	424.272	5.90689	291.16	84.73	1	2	0.857143	0.892342	0.461538	8303.57	7391.55	1361.72	1.12339	6.09786
160.8	0	5	5	3	3	0	0	2	3	0	0	0	0.200323	148	5.148	1696	43	0.151423	3.31789	20.4622	0.00632736	0.138641	0.203586	0.45726	0.591104	23.9315	71.4922	105.704	0.391274	1.25195	54.6486	2.10187	21.3121	5.68703	9.95727	424.272	5.90689	291.16	84.73	1	2	1	0.853914	0.5	10166	8400.98	1806.85	1.21009	5.62634
112.4	0	5	5	3	3	0	0	2	3	0	0	0	0.233385	148	4.511	1696	43	0.110548	3.25452	20.4108	0.00464959	0.136883	0.204761	0.469985	0.593014	23.7759	69.0435	100.163	0.39385	1.26776	54.6486	2.10187	21.3121	5.68703	9.95727	363.367	5.90689	277.944	84.73	0	2	1	0.84059	0.5	7164	5850.06	1344.55	1.2246	5.32818
16.91	0	5	5	3	3	0	0	2	3	0	0	0	0.223551	148	4.972	1696	43	0.151386	3.29355	20.4106	0.00634593	0.138062	0.20367	0.461529	0.592293	23.8556	70.812	104.844	0.391694	1.25749	54.6486	2.10187	21.3121	5.68703	9.95727	379.821	5.90689	287.088	84.73	0	2	1	0.836101	0.5	8056.16	6557.11	1540.87	1.22861	5.22831
16.45	0.05	5	5	3	3	0	0	2	3	0	0	0	0.235969	148	4.787	1696	43	0.177075	3.74729	22.3574	0.00673757	0.142581	0.229493	0.457731	0.587204	26.2818	88.4024	129.52	0.388011	1.27443	54.6486	2.10187	18.7862	5.68703	9.95727	359.403	5.90689	289.173	84.73	0	2	1	0.852327	0.5	6989.35	5698.64	1334.68	1.22649	5.23672
120.12	0.05	5	5	3	3	0	0	2	3	0	0	0	0.235969	148	4.787	1658	44	0.537584	3.16575	20.754	0.0219804	0.129439	0.259568	0.485468	0.597311	24.4574	78.561	138.339	0.386435	1.34235	54.6459	2.10176	18.7831	5.68699	9.95508	359.403	5.90689	289.173	84.73	0	2	0.857143	0.896459	0.461538	6570.18	5536.32	1202.94	1.18674	5.46178
55.96	0	5	5	3	3	0	0	2	3	0	0	0	0.290706	148	3.944	1696	43	0.104969	3.54007	20.9276	0.00427177	0.144066	0.207745	0.456662	0.594243	24.5726	76.6535	109.003	0.388747	1.25865	54.6486	2.10187	21.3121	8.21298	9.95727	361.376	5.90689	280.667	104.96	0	2	1	0.81166	0.5	7074.45	5773.9	1330.28	1.22525	5.31801
79.8	0.0769231	5	5	3	3	0	0	0	5	0	0	0	0.186174	208	5.943	3848	71	1.70663	9.50878	11.3562	0.0756096	0.421271	0.48956	0.391381	0.43738	22.5717	143.593	350.454	0.12734	1.31832	75.6076	2.04345	28.825	16.5942	0	515.363	6.35755	411.257	95.89	2	4	1	0.736176	0.5	10937.3	6416.04	5925.25	1.70469	1.84589
4.35	0	5	5	3	3	0	0	2	3	0	0	0	0.307581	148	3.533	1677	43	0.18988	3.81995	20.0619	0.00788811	0.15869	0.273116	0.448345	0.587392	24.0717	81.1702	119.794	0.375066	1.30885	54.648	2.10185	21.3178	5.68702	12.4891	360.391	5.90689	282.873	110.75	0	2	0.857143	0.894047	0.461538	6661.6	5359.1	1370.89	1.24304	4.85932
10.26	0	6	6	4	4	0	0	2	4	0	0	0	0.201217	176	6.29	2923	52	0.122188	4.89257	28.4361	0.00365276	0.146261	0.154034	0.427111	0.559738	33.4509	143.198	193.648	0.387564	1.14088	65.5835	2.1156	18.8002	5.6872	9.96715	421.473	6.16993	344.487	84.73	1	3	0.888889	0.743518	0.470588	11301.9	9251.52	2091.74	1.22163	5.40312
426.13	0.05	5	5	3	3	0	0	2	3	0	0	0	0.291999	158	3.859	2083	48	0.33874	3.72834	24.1572	0.0120017	0.132097	0.216793	0.46014	0.573902	28.2243	99.5122	158.246	0.391926	1.25084	58.5181	2.08993	24.1398	11.0376	9.9594	391.402	6	306.753	114.19	0	3	0.875	0.904505	0.466667	8334.37	6878.16	1590.47	1.21171	5.24019
9.24	0.05	5	5	3	3	0	0	2	3	0	0	0	0.291999	158	3.591	2081	48	0.240952	4.30615	19.8138	0.0098909	0.176765	0.197639	0.448513	0.543297	24.3609	91.1331	136.052	0.360008	1.18945	58.5215	2.09005	24.1206	11.0141	9.96257	391.402	6	306.753	114.19	0	3	1	0.843374	0.5	7758.49	6105.02	1739.77	1.27084	4.45949
12.26	0.05	5	5	3	3	0	0	2	3	0	0	0	0.239048	158	4.426	2100	48	0.154231	3.6009	24.6946	0.00542115	0.12657	0.157652	0.445619	0.566004	28.4498	93.287	135.451	0.401006	1.16928	58.5198	2.08999	24.1212	8.46696	9.96118	393.393	6	304.03	93.96	0	3	0.875	0.902697	0.466667	8441.87	6866.79	1642.75	1.22938	5.13887
151.14	0	5	5	3	3	0	0	2	3	0	0	0	0.205168	154	5.594	1857	46	0.29956	3.35402	20.0865	0.0126183	0.141281	0.186886	0.462658	0.596274	23.74	74.3922	118.314	0.384575	1.24582	56.4957	2.09243	23.8601	5.687	9.95592	414.266	5.9542	302.299	84.73	1	2	1	0.875806	0.5	8829.19	7278.67	1796.85	1.21302	4.91372
92.9	0	5	5	3	3	0	0	2	3	0	0	0	0.205168	154	5.594	1875	46	0.162733	3.30167	20.667	0.0067436	0.13682	0.184463	0.459991	0.583696	24.1314	72.1362	107.372	0.392327	1.22815	56.4985	2.09254	23.8295	5.68703	9.9577	414.266	5.9542	302.299	84.73	1	2	1	0.832069	0.5	9651.47	8185.93	1590.78	1.17903	6.06714
98.6	0	6	6	3	3	0	0	2	4	0	0	0	0.268807	174	4.02	2480	53	0.270323	4.77489	21.8166	0.0100635	0.177757	0.296345	0.451013	0.576079	26.8618	111.36	166.382	0.359134	1.32344	63.4877	2.11626	24.492	11.3765	9.96895	413.407	6.12928	323.716	111.03	0	2	0.875	0.849155	0.466667	8856.04	7046.43	1983.73	1.25681	4.46433
15.01	0.0526316	4	4	2	2	0	0	0	4	0	0	0	0.295527	138	3.029	1424	46	1.9257	2.38811	13.8373	0.106093	0.131568	0.518968	0.493327	0.573232	18.1511	64.2903	146.076	0.321754	1.58553	51.6404	2.06561	16.5152	16.5152	0	334.28	5.80735	289.695	98.72	0	2	1	0.656181	0.5	4193.92	4169.46	1165.39	1.00587	3.59873
15.01	0.0526316	4	4	2	2	0	0	0	4	0	0	0	0.286191	138	3.029	1424	46	2.02466	2.35428	13.3762	0.114033	0.132597	0.487536	0.456098	0.562537	17.7551	63.3401	144.854	0.315028	1.50617	51.6404	2.06561	16.5152	16.5152	0	335.288	5.80735	291.013	95.89	0	2	1	0.64827	0.5	4176.62	4124.25	1180.95	1.0127	3.53666
79.8	0.0769231	5	5	3	3	0	0	0	5	0	0	0	0.192044	208	5.943	3848	71	1.59011	9.6637	11.473	0.0699665	0.425212	0.514254	0.407853	0.437637	22.7268	144.481	343.505	0.128616	1.35974	75.6076	2.04345	28.825	16.5942	0	514.355	6.35755	409.938	98.72	2	4	1	0.741939	0.5	10956.7	6435.18	5866.33	1.70263	1.86773
61.3	0.1	4	4	2	2	0	0	0	4	0	0	0	0.283626	144	3.454	1531	50	1.6358	3.28981	13.7355	0.0876583	0.176292	0.487089	0.419405	0.530194	18.6611	73.0373	165.616	0.302037	1.43669	53.4522	2.05585	16.4847	16.4847	0	348.306	5.85798	306.991	98.72	0	2	1	0.67848	0.5	4600.15	4255.17	1231.18	1.08107	3.73638
61.3	0.1	4	4	2	2	0	0	0	4	0	0	0	0.2747	144	3.454	1531	50	1.69119	3.33598	13.2627	0.0924659	0.182395	0.502594	0.431586	0.521958	18.2899	72.3156	165.431	0.293855	1.45614	53.4522	2.05585	16.4847	16.4847	0	349.314	5.85798	308.309	95.89	0	2	1	0.672475	0.5	4580.49	4200.91	1259.02	1.09036	3.63814
66.39	0.181818	4	4	2	2	0	0	0	4	0	0	0	0.262487	152	4.592	1824	53	1.90065	5.90126	11.7196	0.0973617	0.302295	0.465014	0.406768	0.479995	19.5215	102.652	253.624	0.200258	1.35178	57.5056	2.05377	16.5498	16.5498	0	376.36	5.9542	341.583	98.72	0	4	1	0.653631	0.5	4947.68	4386.84	1949.72	1.12785	2.53764
66.39	0.181818	4	4	2	2	0	0	0	4	0	0	0	0.254281	152	4.592	1824	53	1.7359	5.91339	11.8339	0.0890975	0.303513	0.478749	0.418224	0.483218	19.4831	100.786	241.744	0.205542	1.38019	57.5056	2.05377	16.5498	16.5498	0	377.368	5.9542	342.901	95.89	0	4	1	0.661255	0.5	5095.51	4362.94	1904.97	1.16791	2.67486
84.74	0.217391	4	4	2	2	0	0	0	4	0	0	0	0.253057	156	5.161	2012	54	1.63041	7.11964	12.3331	0.0773322	0.337693	0.454885	0.436179	0.45738	21.0832	119.523	283.768	0.188731	1.34844	59.5144	2.05222	16.5607	16.5607	0	390.386	6	358.879	98.72	1	5	1	0.713983	0.5	5666.64	4543.95	2332.97	1.24707	2.42893
84.74	0.217391	4	4	2	2	0	0	0	4	0	0	0	0.245169	156	5.161	2012	54	1.73599	7.03301	12.114	0.0831291	0.336781	0.448112	0.436499	0.447089	20.883	118.437	287.223	0.185067	1.3317	59.5144	2.05222	16.5607	16.5607	0	391.394	6	360.197	95.89	1	5	1	0.710354	0.5	5661.99	4555.69	2348.87	1.24284	2.41051
86.32	0.25	4	4	2	2	0	0	0	4	0	0	0	0.24428	160	5.73	2229	55	1.55375	8.14321	13.3895	0.0673011	0.352726	0.441905	0.377452	0.413321	23.0865	142.49	334.988	0.184979	1.23268	61.5189	2.05063	16.5661	16.5661	0	404.413	6.04439	376.175	98.72	1	6	1	0.884184	0.5	6467.39	4790.39	2892.81	1.35007	2.23568
86.32	0.25	4	4	2	2	0	0	0	4	0	0	0	0.236687	160	5.73	2229	55	1.90544	7.45012	12.5955	0.0868039	0.339396	0.485244	0.398442	0.415752	21.9511	132.034	332.788	0.18035	1.29944	61.5189	2.05063	16.5661	16.5661	0	405.421	6.04439	377.493	95.89	1	6	1	0.80442	0.5	6205.27	4822.8	2767.06	1.28665	2.24255
42.92	0.0909091	4	4	2	2	0	0	0	4	0	0	0	0.263901	152	4.547	1824	53	1.74217	6.16279	12.3844	0.0858662	0.303745	0.497692	0.34588	0.481222	20.2894	108.635	261.891	0.207792	1.32479	57.5056	2.05377	16.5498	16.5498	0	374.344	5.9542	338.946	98.72	0	3	1	0.676706	0.5	5126.75	4381.44	1911.01	1.17011	2.68275
42.92	0.0909091	4	4	2	2	0	0	0	4	0	0	0	0.255647	152	4.547	1824	53	1.8138	6.15551	11.9865	0.0908909	0.308458	0.505256	0.343249	0.475636	19.9558	106.689	260.471	0.200489	1.32414	57.5056	2.05377	16.5498	16.5498	0	375.352	5.9542	340.264	95.89	0	3	1	0.668962	0.5	5099.4	4337.2	1940.55	1.17574	2.62781
193.7	0.0769231	5	5	3	3	0	0	0	5	0	0	0	0.186174	208	5.943	3740	71	1.83106	8.48206	11.5467	0.0837638	0.388021	0.519493	0.432132	0.440016	21.8598	134.613	335.807	0.146162	1.39164	75.6086	2.04348	28.8305	16.5947	0	515.363	6.35755	411.257	95.89	2	4	1	0.730703	0.5	10084.9	6641.98	5176.11	1.51836	1.94835
71.91	0.04	5	5	3	3	0	0	0	5	0	0	0	0.279177	178	4.29	2515	61	1.67	7.64292	11.9445	0.0785608	0.359541	0.534178	0.400044	0.456177	21.2574	124.002	297.715	0.171424	1.3904	66.2745	2.07108	19.1227	19.1227	0	426.375	6.16993	371.095	118.95	0	3	1	0.714978	0.5	6438.75	4610.44	3065.48	1.39656	2.10041
71.91	0.04	5	5	3	3	0	0	0	5	0	0	0	0.271892	178	4.29	2515	61	1.65726	7.64788	11.4124	0.079993	0.369151	0.512878	0.415937	0.45769	20.7175	118.868	284.231	0.163142	1.38651	66.2745	2.07108	19.1227	19.1227	0	427.383	6.16993	372.413	116.12	0	3	1	0.679773	0.5	6366.84	4494.6	3062.63	1.41655	2.07888
73.68	0.04	5	5	3	3	0	0	0	5	0	0	0	0.279177	178	4.29	2540	61	1.6187	7.78622	11.9203	0.0759055	0.365119	0.517342	0.39073	0.454406	21.3252	124.713	296.275	0.169232	1.36248	66.2752	2.0711	19.1162	19.1162	0	426.375	6.16993	371.095	118.95	0	3	1	0.718451	0.5	6604.09	4523	3217.77	1.46011	2.05238
84.53	0.04	5	5	3	3	0	0	0	5	0	0	0	0.222322	178	5.318	2490	62	1.66756	6.90854	12.2041	0.0802474	0.332458	0.514452	0.395931	0.464587	20.7802	116.184	277.56	0.190471	1.37497	66.2722	2.07101	19.1455	16.5872	0	444.821	6.16993	377.516	98.72	1	3	1	0.720529	0.5	6296.26	4792.08	2960.41	1.31389	2.12682
84.53	0.04	5	5	3	3	0	0	0	5	0	0	0	0.21546	178	5.318	2490	62	1.79135	6.85486	11.9447	0.0869971	0.332907	0.496689	0.38703	0.464956	20.5909	115.556	282.822	0.185072	1.34867	66.2722	2.07101	19.1455	16.5872	0	445.829	6.16993	378.834	95.89	1	3	1	0.703155	0.5	6268.43	4768.56	2994.47	1.31453	2.09334
72.93	0.04	5	5	3	3	0	0	0	5	0	0	0	0.222322	178	5.318	2515	61	1.66959	6.98597	12.1696	0.0801719	0.335459	0.523722	0.397901	0.465125	20.8251	116.998	279.765	0.188277	1.38675	66.2745	2.07108	19.1227	16.5882	0	444.821	6.16993	377.516	98.72	1	3	1	0.71561	0.5	6936.86	4792.37	3403.43	1.44748	2.0382
72.93	0.04	5	5	3	3	0	0	0	5	0	0	0	0.21546	178	5.318	2515	61	1.73065	7.11419	11.6703	0.0843595	0.346777	0.527189	0.396867	0.463196	20.5152	115.534	279.737	0.176647	1.38725	66.2745	2.07108	19.1227	16.5882	0	445.829	6.16993	378.834	95.89	1	3	1	0.691829	0.5	6918.42	4711.56	3478	1.46839	1.9892
73.95	0.04	5	5	3	3	0	0	0	5	0	0	0	0.202299	178	5.494	2490	62	1.68083	6.90244	12.2106	0.0808331	0.331946	0.508874	0.39522	0.465024	20.7939	116.409	278.869	0.190416	1.36912	66.2722	2.07101	19.1455	16.5872	0	489.272	6.16993	381.588	98.72	1	3	1	0.720675	0.5	6748.54	5141.25	3359.58	1.31263	2.00875
73.95	0.04	5	5	3	3	0	0	0	5	0	0	0	0.196095	178	5.494	2490	62	1.72969	6.92665	11.6777	0.0850634	0.340642	0.51186	0.387899	0.456904	20.3341	113.067	273.312	0.180721	1.35666	66.2722	2.07101	19.1455	16.5872	0	490.28	6.16993	382.907	95.89	1	3	1	0.712367	0.5	6704.96	5105.36	3376.18	1.31332	1.98596
81.81	0.0769231	5	5	3	3	0	0	0	5	0	0	0	0.245291	182	4.611	2694	64	2.01874	7.29939	11.9319	0.0949995	0.343501	0.521067	0.457791	0.459833	21.25	125.918	322.992	0.171125	1.43869	68.3021	2.06976	19.4013	19.4013	0	440.402	6.20945	388.391	107.95	0	4	1	0.715346	0.5	6367.86	4840.87	2974.45	1.31544	2.14085
	0.111111	5	5	3	3	0	0	0	5	0	0	0	0.225503	204	4.58	3662	73	1.94604	9.29815	11.548	0.0853818	0.407953	0.521392	0.376436	0.412358	22.7922	147.942	379.69	0.129999	1.31019	75.8786	2.05077	27.3041	22.219	0	507.417	6.35755	427.93	114.35	1	5	1	0.771852	0.5	9241.21	6374.07	4616.23	1.44981	2.00189
	0.04	5	5	3	3	0	0	0	5	0	0	0	0.233631	196	5.234	3176	68	1.85489	7.19343	11.7089	0.0893611	0.346551	0.530286	0.416086	0.457086	20.7572	119.289	296.277	0.173066	1.40346	71.8216	2.05205	26.7686	19.1494	0	497.809	6.2854	399.759	116.12	1	3	1	0.730889	0.5	8911.64	6243.42	4232.12	1.42737	2.10571
81.81	0.0769231	5	5	3	3	0	0	0	5	0	0	0	0.238315	182	4.611	2694	64	2.05062	7.32317	11.6255	0.097652	0.348734	0.524559	0.453429	0.451453	20.9993	123.992	319.571	0.16521	1.42944	68.3021	2.06976	19.4013	19.4013	0	441.41	6.20945	389.709	105.12	0	4	1	0.707619	0.5	6351.11	4808.5	3002.44	1.32081	2.11532
59.78	0.0769231	5	5	3	3	0	0	0	5	0	0	0	0.245291	182	4.611	2744	63	1.6622	9.8016	11.7302	0.0716651	0.422593	0.52236	0.413218	0.424492	23.194	150.764	365.069	0.129307	1.36007	68.2994	2.06968	19.3834	19.3834	0	440.402	6.20945	388.391	107.95	0	4	1	0.806417	0.5	7082.72	4709.82	3649.25	1.50382	1.94087
59.79	0.0769231	5	5	3	3	0	0	0	5	0	0	0	0.238315	182	4.611	2744	63	1.95663	7.57111	11.8455	0.091546	0.354234	0.533544	0.48348	0.46382	21.3732	127.674	324.525	0.165665	1.48084	68.2994	2.06968	19.3834	19.3834	0	441.41	6.20945	389.709	105.12	0	4	1	0.709425	0.5	6736.93	4766.98	3283.25	1.41325	2.05191
55.3	0.0769231	5	5	3	3	0	0	0	5	0	0	0	0.245291	182	4.611	2794	63	1.5901	10.068	11.7192	0.068019	0.430674	0.492047	0.424593	0.417987	23.3774	152.634	363.627	0.12598	1.33463	68.2987	2.06966	19.3783	19.3783	0	440.402	6.20945	388.391	107.95	0	4	1	0.810851	0.5	7307.83	4554.91	3911.49	1.60439	1.8683
55.3	0.0769231	5	5	3	3	0	0	0	5	0	0	0	0.238315	182	4.611	2794	63	1.63179	9.97977	11.5612	0.0704186	0.430668	0.494369	0.410063	0.409025	23.1728	150.529	361.975	0.124185	1.31346	68.2987	2.06966	19.3783	19.3783	0	441.41	6.20945	389.709	105.12	0	4	1	0.811459	0.5	7289.29	4486.71	3983.03	1.62464	1.83009
67.28	0.111111	5	5	3	3	0	0	0	5	0	0	0	0.225331	180	5.468	2894	60	1.71084	9.26876	12.7965	0.0719564	0.389836	0.506906	0.372883	0.405288	23.7761	156.357	383.052	0.153656	1.28508	68.4067	2.07293	16.5755	16.5755	0	438.429	6.20945	396.897	98.72	1	5	1	0.844615	0.5	7734.69	5100.56	3918.75	1.51644	1.97376
67.28	0.111111	5	5	3	3	0	0	0	5	0	0	0	0.218369	180	5.468	2894	60	1.82371	9.13907	12.5711	0.0774927	0.388337	0.495946	0.384598	0.396865	23.5339	154.481	387.537	0.150628	1.27741	68.4067	2.07293	16.5755	16.5755	0	439.437	6.20945	398.215	95.89	1	5	1	0.84749	0.5	7710.13	5134.14	3898.45	1.50174	1.97774
59.06	0.037037	5	5	3	3	0	0	0	5	0	0	0	0.226373	180	5.72	2894	60	1.88096	10.6095	12.3196	0.0758143	0.427629	0.532733	0.413613	0.418685	24.8101	173.833	444.494	0.122417	1.36503	68.4067	2.07293	16.5755	16.5755	0	436.413	6.20945	394.26	98.72	1	4	1	0.784619	0.5	7794.17	4674.93	4464.92	1.66723	1.74565
59.06	0.037037	5	5	3	3	0	0	0	5	0	0	0	0.219376	180	5.72	2894	60	1.93099	10.3003	12.3299	0.0786196	0.419372	0.535602	0.40542	0.413362	24.5612	170.7	440.501	0.126506	1.35438	68.4067	2.07293	16.5755	16.5755	0	437.421	6.20945	395.578	95.89	1	4	1	0.785054	0.5	7784.5	4708.97	4429.6	1.65312	1.75738
35.03	0.0416667	5	5	3	3	0	0	0	5	0	0	0	0.271508	172	3.444	2318	59	1.61832	6.46393	12.3428	0.0792322	0.316471	0.505265	0.377212	0.471344	20.425	110.218	259.757	0.203223	1.35382	64.4165	2.07795	19.618	16.5876	3.03044	411.364	6.12928	356.005	111.61	0	3	1	0.710541	0.5	5934.86	4502.96	2577.61	1.31799	2.30246
	0.04	5	5	3	3	0	0	0	5	0	0	0	0.233631	196	5.234	3176	68	1.76742	7.06223	11.4173	0.0872932	0.348804	0.4832	0.392485	0.455827	20.247	113.293	276.05	0.172927	1.33151	71.8216	2.05205	26.7686	19.1494	0	497.809	6.2854	399.759	116.12	1	3	1	0.692756	0.5	8646.59	6080.17	4292.86	1.4221	2.01418
35.03	0.0416667	5	5	3	3	0	0	0	5	0	0	0	0.263977	172	3.444	2318	59	1.73052	6.55568	11.8781	0.0858209	0.325113	0.480851	0.371511	0.472353	20.1643	109.769	264.688	0.1918	1.32472	64.4165	2.07795	19.618	16.5876	3.03044	412.372	6.12928	357.324	108.78	0	3	1	0.679463	0.5	5892.4	4413.93	2653.36	1.33496	2.22073
65.01	0.04	5	5	3	3	0	0	0	5	0	0	0	0.311587	188	2.925	3050	65	1.63057	10.4329	11.2357	0.0699838	0.44778	0.540179	0.422405	0.422565	23.2992	152.554	366.991	0.111677	1.38515	70.136	2.06282	24.4679	21.4312	3.03673	457.389	6.24793	390.882	142.42	0	4	1	0.707838	0.5	8037.22	4809.7	4443.13	1.67104	1.80891
65.01	0.04	5	5	3	3	0	0	0	5	0	0	0	0.304723	188	2.925	3050	65	1.63528	10.5158	10.9039	0.0709297	0.456118	0.5132	0.40264	0.400795	23.0549	149.689	360.249	0.104714	1.31664	70.136	2.06282	24.4679	21.4312	3.03673	458.397	6.24793	392.2	139.59	0	4	1	0.756244	0.5	8026.76	4804.1	4446.95	1.67082	1.80501
46.09	0.0434783	5	5	3	3	0	0	1	4	0	0	0	0.286939	168	3.503	2124	56	1.62114	6.26226	12.0994	0.0811266	0.313382	0.481171	0.384538	0.489773	19.9828	105.537	248.353	0.204119	1.35548	62.2979	2.0766	19.6278	16.5814	3.04646	399.353	6.08746	341.346	114.51	0	3	1	0.660919	0.5	5515.65	4338.69	2327.03	1.27127	2.37026
46.09	0.0434783	5	5	3	3	0	0	1	4	0	0	0	0.279143	168	3.503	2124	56	1.68599	6.25199	11.7693	0.0855515	0.317243	0.490125	0.381096	0.48397	19.7073	103.965	247.73	0.197904	1.35519	62.2979	2.0766	19.6278	16.5814	3.04646	400.361	6.08746	342.664	111.68	0	3	1	0.656231	0.5	5498.78	4309.2	2353.67	1.27606	2.33626
48.41	0.037037	6	6	3	3	0	0	1	5	0	0	0	0.254982	194	4.804	2916	66	1.74894	8.32106	11.9917	0.0792747	0.377172	0.497176	0.3958	0.434191	22.0617	135.31	331.887	0.157665	1.32717	71.2039	2.09423	19.7328	16.5987	3.13411	449.412	6.2854	382.001	114.51	0	3	1	0.781406	0.5	6958.45	4855.68	3479.89	1.43305	1.99962
48.41	0.037037	6	6	3	3	0	0	1	5	0	0	0	0.248124	194	4.804	2916	66	1.87355	8.14089	11.8504	0.0856878	0.372328	0.491793	0.383508	0.441509	21.8648	133.928	336.539	0.156488	1.31681	71.2039	2.09423	19.7328	16.5987	3.13411	450.42	6.2854	383.319	111.68	0	3	1	0.784589	0.5	6930.74	4851.48	3496.71	1.42858	1.98207
52.18	0.111111	5	5	3	3	0	0	0	5	0	0	0	0.225331	182	5.403	2744	63	2.0112	5.8972	12.6105	0.0980166	0.287403	0.500068	0.465079	0.451234	20.5189	111.59	281.675	0.210936	1.41638	68.2196	2.06726	16.5701	16.5701	0	438.429	6.20945	396.897	98.72	1	4	1	0.797436	0.5	6383.75	5273.88	2617.49	1.21045	2.43889
52.18	0.111111	5	5	3	3	0	0	0	5	0	0	0	0.218369	182	5.403	2744	63	2.09696	6.31447	12.1952	0.101761	0.306428	0.502703	0.421854	0.452584	20.6067	115.821	297.906	0.193858	1.37714	68.2196	2.06726	16.5701	16.5701	0	439.437	6.20945	398.215	95.89	1	4	1	0.796955	0.5	6433.47	5176.22	2804.38	1.24289	2.29407
	0.04	5	5	3	3	0	0	0	5	0	0	0	0.247789	196	4.773	3176	68	1.77684	7.08591	12.1069	0.084734	0.337913	0.527673	0.419427	0.457456	20.9696	119.891	293.292	0.183015	1.40456	71.8216	2.05205	26.7686	19.1494	0	480.347	6.2854	389.298	118.95	0	3	1	0.750227	0.5	8407.48	6172.1	3717.08	1.36217	2.26185
	0.0769231	5	5	3	3	0	0	0	5	0	0	0	0.192044	208	5.943	3740	71	1.79776	8.03718	11.9875	0.0823814	0.3683	0.512387	0.474851	0.452362	21.8224	132.345	327.373	0.161989	1.4396	75.6086	2.04348	28.8305	16.5947	0	514.355	6.35755	409.938	98.72	2	4	1	0.747501	0.5	9965.7	6708.46	4705.95	1.48554	2.11768
	0.04	5	5	3	3	0	0	0	5	0	0	0	0.239811	196	5.234	3176	68	1.8031	7.09354	12.1501	0.0856712	0.337037	0.523686	0.419113	0.458751	21.0467	120.885	297.336	0.182969	1.40155	71.8216	2.05205	26.7686	19.1494	0	496.801	6.2854	398.441	118.95	1	3	1	0.752114	0.5	8942.46	6362.81	4141.24	1.40543	2.15937
	0.04	5	5	3	3	0	0	0	5	0	0	0	0.291141	196	4.206	3202	68	1.73011	7.90613	11.8848	0.0803915	0.367367	0.519471	0.409827	0.450076	21.5211	128.203	312.291	0.164181	1.37937	71.8227	2.05208	26.7564	21.6715	0	478.356	6.2854	392.02	139.18	0	3	1	0.75246	0.5	8597.04	6065.25	3933.4	1.41743	2.18565
187.3	0.0769231	5	5	3	3	0	0	0	5	0	0	0	0.189409	200	5.731	3510	70	1.68846	10.8076	11.1313	0.071462	0.457419	0.505799	0.383573	0.419249	23.6274	157.346	384.102	0.103339	1.30862	73.8472	2.05131	27.011	19.3745	0	556.286	6.32193	421.128	105.12	2	4	1	0.78289	0.5	11296.1	7285.87	5635.83	1.55041	2.00434
187.3	0.0769231	5	5	3	3	0	0	0	5	0	0	0	0.194862	200	5.731	3510	70	1.65793	10.2372	11.8062	0.0699507	0.431925	0.482486	0.423779	0.417922	23.7014	157.409	381.492	0.123593	1.32419	73.8472	2.05131	27.011	19.3745	0	555.279	6.32193	419.81	107.95	2	4	1	0.843473	0.5	11456.6	7140.39	6181.12	1.60448	1.85348
	0.111111	5	5	3	3	0	0	0	5	0	0	0	0.19547	210	5.646	3930	75	2.63627	8.07762	11.4304	0.11905	0.364772	0.483391	0.518066	0.49323	22.1443	143.759	409.312	0.137134	1.49469	77.7199	2.04526	29.8386	22.2045	0	586.312	6.39232	447.214	114.35	2	5	1	0.743505	0.5	12153.6	7730.75	6351.03	1.57211	1.91364
	0.111111	5	5	3	3	0	0	0	5	0	0	0	0.200653	210	5.646	3930	75	2.39545	8.07156	11.838	0.107395	0.361872	0.482758	0.525566	0.501034	22.305	143.243	394.436	0.148049	1.50936	77.7199	2.04526	29.8386	22.2045	0	585.305	6.39232	445.896	117.18	2	5	1	0.748099	0.5	12195.8	7631.65	6398.94	1.59805	1.9059
	0.0769231	5	5	3	3	0	0	0	5	0	0	0	0.212334	200	5.094	3485	70	1.65721	9.99443	11.7026	0.0709596	0.42795	0.492968	0.41322	0.415021	23.3542	152.917	370.099	0.125818	1.32121	73.8453	2.05126	27.0327	19.3769	0	495.381	6.32193	407.912	105.12	1	4	1	0.846765	0.5	9304.93	6007.5	4759.15	1.54888	1.95517
	0.04	5	5	3	3	0	0	0	5	0	0	0	0.314838	184	4.045	2690	65	1.71501	7.7551	11.8223	0.080546	0.36422	0.532694	0.416082	0.453714	21.2924	125.258	303.788	0.166426	1.40249	68.1224	2.06432	21.661	21.661	0	442.375	6.20945	379.885	139.18	0	3	1	0.718853	0.5	6625.44	4705.04	3234.51	1.40816	2.04836
4.4	0.04	5	5	3	3	0	0	0	5	0	0	0	0.348008	190	4.068	2919	68	1.76982	8.03258	11.5866	0.0827444	0.375547	0.545974	0.415986	0.447826	21.389	127.793	313.9	0.156281	1.40979	69.9659	2.05782	24.1674	24.1674	0	458.374	6.24793	388.675	159.41	0	3	1	0.718542	0.5	7196.12	4722.68	3835.22	1.52374	1.87633
	0.111111	5	5	3	3	0	0	0	5	0	0	0	0.218369	184	5.57	2690	65	2.02954	8.57944	10.7447	0.095044	0.401779	0.54374	0.448698	0.412248	21.3537	131.402	339.845	0.127383	1.40469	68.1224	2.06432	16.5876	16.5876	0	439.437	6.20945	398.215	95.89	1	3	1	0.715504	0.5	6554.41	4650.59	3283.17	1.40937	1.99636
	0.111111	5	5	3	3	0	0	0	5	0	0	0	0.225331	184	5.57	2690	65	1.96737	8.5254	11.0871	0.0911672	0.395063	0.535111	0.452009	0.420317	21.5798	133.107	340.646	0.135327	1.40744	68.1224	2.06432	16.5876	16.5876	0	438.429	6.20945	396.897	98.72	1	3	1	0.729468	0.5	6581.16	4696.85	3236.75	1.40119	2.03326
	0.04	5	5	3	3	0	0	0	5	0	0	0	0.251864	184	4.912	2692	64	1.75461	7.52506	11.7076	0.0836035	0.358554	0.517197	0.419947	0.464204	20.9872	121.846	297.415	0.168382	1.40135	68.1211	2.06428	21.6809	19.1217	0	461.828	6.20945	387.624	116.12	0	3	1	0.702496	0.5	6677.05	4875.8	3409.05	1.36943	1.95863
	0.04	5	5	3	3	0	0	0	5	0	0	0	0.258567	184	4.912	2692	64	1.766	7.11797	12.0798	0.0842406	0.339537	0.516222	0.429436	0.46411	20.9638	119.887	292.698	0.182167	1.40977	68.1211	2.06428	21.6809	19.1217	0	460.82	6.20945	386.306	118.95	0	3	1	0.719996	0.5	6667.4	4925.45	3362.39	1.35366	1.98293
	0.04	5	5	3	3	0	0	0	5	0	0	0	0.314838	184	3.884	2716	64	1.70756	7.8762	11.7921	0.0798827	0.368462	0.513723	0.408813	0.454651	21.3759	126.462	306.431	0.163741	1.37719	68.1222	2.06431	21.6687	21.6687	0	442.375	6.20945	379.885	139.18	0	3	1	0.717046	0.5	6765.17	4637.14	3401.93	1.45891	1.98862
	0.04	5	5	3	3	0	0	0	5	0	0	0	0.204418	190	5.886	2944	67	1.76623	7.3655	11.6093	0.0851564	0.355118	0.520811	0.384401	0.470094	20.741	119.022	290.79	0.169794	1.37531	69.9678	2.05788	24.1486	19.0962	0	584.167	6.24793	409.662	118.95	2	3	1	0.676589	0.5	10446.4	6910.31	5708.74	1.51171	1.82989
	0.04	5	5	3	3	0	0	0	5	0	0	0	0.204418	190	5.886	2944	67	1.68714	8.02667	11.9935	0.077722	0.369768	0.513425	0.377954	0.457958	21.7073	130.045	314.17	0.164383	1.34934	69.9678	2.05788	24.1486	19.0962	0	584.167	6.24793	409.662	118.95	2	3	1	0.719238	0.5	10381.6	6884.56	5817.03	1.50795	1.78469
	0.04	5	5	3	3	0	0	0	5	0	0	0	0.209645	190	5.886	2944	67	1.7365	7.25038	12.0707	0.0824644	0.344313	0.517662	0.386222	0.468988	21.0576	121.068	294.099	0.179917	1.37287	69.9678	2.05788	24.1486	19.0962	0	583.159	6.24793	408.344	121.78	2	3	1	0.703456	0.5	10330.2	6901.32	5784.45	1.49685	1.78586
	0.0769231	5	5	3	3	0	0	0	5	0	0	0	0.218495	200	5.094	3485	70	1.59398	10.1015	11.8652	0.0676541	0.428746	0.486875	0.422495	0.413672	23.5607	154.871	369.479	0.1277	1.32304	73.8453	2.05126	27.0327	19.3769	0	494.373	6.32193	406.594	107.95	1	4	1	0.851063	0.5	9335.21	6054.16	4713.3	1.54195	1.98061
	0.04	5	5	3	3	0	0	0	5	0	0	0	0.200184	184	5.94	2716	63	1.80592	6.9712	12.019	0.086839	0.335216	0.502371	0.381384	0.469562	20.7962	118.082	290.191	0.183459	1.35332	68.1237	2.06435	21.6535	16.5884	0	480.274	6.20945	394.045	95.89	1	3	1	0.702128	0.5	7885.45	5006.19	4513.08	1.57514	1.74724
	0.04	5	5	3	3	0	0	0	5	0	0	0	0.206527	184	5.94	2716	63	1.71768	7.13457	12.0907	0.082017	0.340666	0.523583	0.392661	0.466737	20.943	119.285	288.399	0.182988	1.38298	68.1237	2.06435	21.6535	16.5884	0	479.266	6.20945	392.727	98.72	1	3	1	0.707627	0.5	7852.38	4990.27	4538.71	1.57354	1.73009
	0.111111	5	5	3	3	0	0	0	5	0	0	0	0.242726	192	4.526	3144	68	2.51595	7.83063	11.5027	0.115151	0.358394	0.485766	0.555358	0.501141	21.8492	138.715	387.183	0.144842	1.54227	72.178	2.06223	22.2104	22.2104	0	471.436	6.2854	415.795	114.35	0	5	1	0.717628	0.5	7093.97	5101	3728.85	1.3907	1.90245
	0.111111	5	5	3	3	0	0	0	5	0	0	0	0.249266	192	4.526	3144	68	2.25186	9.27614	11.5887	0.0974126	0.401274	0.473259	0.533104	0.47371	23.1167	154.484	419.673	0.125985	1.48007	72.178	2.06223	22.2104	22.2104	0	470.428	6.2854	414.477	117.18	0	5	1	0.794595	0.5	7329.78	5099.2	3881.84	1.43744	1.88822
	0.111111	5	5	3	3	0	0	0	5	0	0	0	0.242726	192	4.258	3136	69	2.32358	9.08841	11.1816	0.102842	0.402257	0.472391	0.365948	0.392374	22.5936	148.722	407.443	0.121176	1.23071	72.1781	2.06223	22.2162	22.2162	0	471.436	6.2854	415.795	114.35	0	5	1	0.813764	0.5	7329.1	5004.8	3962.69	1.46441	1.84953
	0.111111	5	5	3	3	0	0	0	5	0	0	0	0.249266	192	4.258	3136	69	2.22298	9.32405	11.2317	0.0975905	0.409332	0.459402	0.377187	0.384912	22.7787	150.42	405.999	0.119808	1.2215	72.1781	2.06223	22.2162	22.2162	0	470.428	6.2854	414.477	117.18	0	5	1	0.809209	0.5	7360.18	4993.88	3954.57	1.47384	1.86118
	0.142857	5	5	3	3	0	0	0	5	0	0	0	0.235713	196	4.681	3534	69	1.94514	10.1698	14.1922	0.0739395	0.386581	0.468285	0.422321	0.444242	26.3072	191.72	498.774	0.15461	1.33485	74.1884	2.06079	22.3516	22.3516	0	485.463	6.32193	433.091	114.35	0	6	0.857143	0.771005	0.461538	8997.6	5726.66	4751.32	1.57118	1.8937
	0.142857	5	5	3	3	0	0	0	5	0	0	0	0.24205	196	4.681	3534	69	2.01929	10.2583	14.1752	0.0763355	0.387797	0.454318	0.425101	0.455907	26.4528	194.752	514.836	0.1519	1.33533	74.1884	2.06079	22.3516	22.3516	0	484.455	6.32193	431.773	117.18	0	6	0.857143	0.765899	0.461538	8983.68	5716.53	4760.48	1.57152	1.88714
	0.111111	5	5	3	3	0	0	0	5	0	0	0	0.242726	192	4.526	3190	68	2.21197	10.2229	10.91	0.0947519	0.437906	0.467884	0.456785	0.458351	23.3448	158.277	428.326	0.100506	1.38302	72.1772	2.06221	22.2065	22.2065	0	471.436	6.2854	415.795	114.35	0	5	1	0.816753	0.5	7634.25	4851	4347.36	1.57375	1.75607
	0.111111	5	5	3	3	0	0	0	5	0	0	0	0.249266	192	4.526	3190	68	1.92699	10.0982	11.5264	0.0818196	0.428769	0.4823	0.370415	0.400862	23.5516	158.067	405.913	0.117058	1.25358	72.1772	2.06221	22.2065	22.2065	0	470.428	6.2854	414.477	117.18	0	5	1	0.756582	0.5	7704.33	4911.27	4262.71	1.56871	1.80738
	0.0769231	5	5	3	3	0	0	0	5	0	0	0	0.189409	200	5.731	3485	70	1.68947	9.94886	11.7735	0.072163	0.42495	0.476865	0.415351	0.418137	23.4119	153.833	375.138	0.127166	1.31035	73.8453	2.05126	27.0327	19.3769	0	556.286	6.32193	421.128	105.12	2	4	1	0.851816	0.5	9812.2	6568.68	5381.21	1.49379	1.82342
	0.04	5	5	3	3	0	0	0	5	0	0	0	0.189137	184	5.655	2716	64	1.69248	7.30739	11.6426	0.0819902	0.353997	0.516887	0.364702	0.463408	20.6425	117.15	281.784	0.173009	1.345	68.1222	2.06431	21.6687	16.5877	0	508.27	6.20945	388.974	95.89	2	3	1	0.689139	0.5	9345.91	6103.04	4545.31	1.53135	2.05616
	0.04	5	5	3	3	0	0	0	5	0	0	0	0.195106	184	5.655	2716	64	1.63726	7.15123	12.1794	0.0780842	0.341057	0.518521	0.36461	0.464475	20.9679	118.747	282.316	0.185644	1.3476	68.1222	2.06431	21.6687	16.5877	0	507.262	6.20945	387.656	98.72	2	3	1	0.717432	0.5	9342.15	5994.08	4635.64	1.55856	2.01529
	0.111111	5	5	3	3	0	0	0	5	0	0	0	0.213828	198	5.056	3428	71	2.05478	10.3283	11.5033	0.086023	0.432392	0.478223	0.37569	0.394899	23.8864	163.668	431.681	0.111189	1.24881	74.0134	2.05593	24.7672	22.1889	0	549.324	6.32193	433.761	117.18	2	5	1	0.761365	0.5	8549.36	5573.22	5244.43	1.53401	1.63018
	0.111111	5	5	3	3	0	0	0	5	0	0	0	0.208281	198	5.056	3428	71	2.13327	10.157	11.4528	0.0898484	0.427788	0.491417	0.372817	0.410858	23.743	162.425	434.323	0.111773	1.27509	74.0134	2.05593	24.7672	22.1889	0	550.332	6.32193	435.079	114.35	2	5	1	0.758588	0.5	8521.92	5568.95	5282.39	1.53026	1.61327
	0.0625	6	6	4	4	0	0	0	6	0	0	0	0.220215	220	5.824	4759	75	1.59366	9.57167	16.6529	0.0572881	0.344079	0.484691	0.339354	0.431599	27.8183	201.189	483.03	0.198975	1.25564	83.0889	2.07722	22.5661	22.5661	0	532.498	6.49185	469.791	117.18	2	6	1	0.91257	0.5	11095.8	7924.59	4556.5	1.40017	2.43515
	0.0625	6	6	4	4	0	0	0	6	0	0	0	0.214491	220	5.824	4759	75	3.17692	9.10893	15.1102	0.115963	0.332491	0.458095	0.367971	0.553406	27.396	214.58	679.24	0.16366	1.37947	83.0889	2.07722	22.5661	22.5661	0	533.506	6.49185	471.109	114.35	2	6	1	0.784663	0.5	10350	7617.14	5133.21	1.35878	2.01629
	0.0769231	5	5	3	3	0	0	0	5	0	0	0	0.281044	188	3.937	2973	66	2.00598	8.21237	11.8185	0.0910282	0.372665	0.523662	0.455171	0.44231	22.0369	137.24	353.974	0.15223	1.42114	70.1485	2.06319	21.9214	21.9214	0	456.401	6.24793	397.181	128.18	0	4	1	0.71874	0.5	7329.54	4868.11	3813.79	1.50562	1.92185
	0.0769231	5	5	3	3	0	0	0	5	0	0	0	0.265143	182	5.438	2794	63	1.61465	9.93191	12.0294	0.0684871	0.421272	0.489202	0.399869	0.382677	23.576	154.935	371.422	0.132681	1.27175	68.2987	2.06966	19.3783	16.5909	0	457.477	6.20945	399.428	121.19	1	4	1	0.808571	0.5	8074.28	4876.26	4390.8	1.65583	1.83891
	0.0769231	5	5	3	3	0	0	0	5	0	0	0	0.271934	182	5.438	2794	63	1.59999	9.99868	12.1782	0.0672919	0.420521	0.489826	0.42227	0.407727	23.7769	157.249	375.85	0.13414	1.31982	68.2987	2.06966	19.3783	16.5909	0	456.469	6.20945	398.11	124.02	1	4	1	0.806951	0.5	8085.28	4836.47	4422.84	1.67173	1.82807
	0.0769231	5	5	3	3	0	0	0	5	0	0	0	0.184239	200	6.653	3510	70	1.65365	10.8725	11.5326	0.0687338	0.451915	0.502749	0.385634	0.421864	24.0588	162.439	393.847	0.109513	1.31025	73.8472	2.05131	27.011	19.3745	0	588.188	6.32193	438.097	107.95	2	4	1	0.792616	0.5	13442.8	8612.53	6545.43	1.56084	2.05377
	0.0769231	5	5	3	3	0	0	0	5	0	0	0	0.194862	200	5.731	3485	70	1.64111	10.0199	11.9553	0.0694907	0.424278	0.468844	0.426715	0.420578	23.6163	155.854	376.059	0.129673	1.31614	73.8453	2.05126	27.0327	19.3769	0	555.279	6.32193	419.81	107.95	2	4	1	0.854677	0.5	9839.85	6636.8	5325.63	1.48262	1.84764
	0.0769231	5	5	3	3	0	0	0	5	0	0	0	0.179101	200	6.653	3510	70	1.68063	10.2654	11.7582	0.0708998	0.433062	0.48804	0.40452	0.404435	23.7043	157.717	384.279	0.122028	1.297	73.8472	2.05131	27.011	19.3745	0	589.196	6.32193	439.415	105.12	2	4	1	0.851597	0.5	13505.2	8283.28	7249.27	1.63042	1.86298
	0.0625	6	6	4	4	0	0	0	6	0	0	0	0.184832	226	7.565	5290	75	2.30442	8.8111	20.6605	0.0725205	0.277287	0.474843	0.319147	0.43984	31.7761	249.957	701.234	0.237644	1.23383	84.9072	2.07091	24.7945	19.7095	0	585.388	6.52356	491.423	107.95	2	6	0.875	0.847402	0.466667	16283.8	11602	7205.25	1.40353	2.25999
	0.0625	6	6	4	4	0	0	0	6	0	0	0	0.179677	226	7.565	5290	75	2.2656	7.73385	18.9635	0.078224	0.267026	0.495658	0.320135	0.390731	28.9629	207.146	568.384	0.241063	1.20652	84.9072	2.07091	24.7945	19.7095	0	586.396	6.52356	492.741	105.12	2	6	0.875	0.888596	0.466667	15528.9	11449.5	5903.58	1.3563	2.63043
115.6	0.04	5	5	3	3	0	0	0	5	0	0	0	0.303069	202	5.312	3425	72	1.76748	8.83493	11.5313	0.0798547	0.399162	0.537258	0.423131	0.43935	22.1337	137.875	340.076	0.140737	1.39974	73.6664	2.04629	29.2551	24.1702	0	527.264	6.32193	419.098	159.41	2	3	1	0.735923	0.5	10957.8	7435.58	5160.81	1.4737	2.12328
	0.04	5	5	3	3	0	0	0	5	0	0	0	0.183052	202	7.13	3452	71	1.72895	8.13448	12.2076	0.0783354	0.368558	0.520774	0.37912	0.450081	22.0711	134.473	328.234	0.16483	1.34997	73.6683	2.04634	29.2363	19.099	0	653.057	6.32193	440.084	118.95	2	3	1	0.75618	0.5	14742.6	9088.22	8421.32	1.62217	1.75063
	0.04	5	5	3	3	0	0	0	5	0	0	0	0.187698	202	7.13	3452	71	1.77046	7.37689	12.2673	0.0826751	0.344478	0.523746	0.387103	0.46206	21.4147	125.274	306.906	0.179635	1.37291	73.6683	2.04634	29.2363	19.099	0	652.049	6.32193	438.766	121.78	2	3	1	0.736895	0.5	14689.1	9041.44	8415.67	1.62464	1.74545
	0.0344828	6	6	3	3	0	0	0	6	0	0	0	0.218653	216	6.8	3864	76	2.20745	8.02702	12.2019	0.0983873	0.357769	0.49785	0.468211	0.425548	22.4364	142.599	381.244	0.157883	1.39161	78.8246	2.07433	24.2778	19.1926	0	545.324	6.42626	442.172	118.95	2	3	1	0.844705	0.5	11109.2	8624.37	4565.94	1.28812	2.43307
	0.0769231	5	5	3	3	0	0	0	5	0	0	0	0.201897	206	6.517	3712	73	2.01587	8.85308	11.5736	0.0898236	0.394477	0.542547	0.465373	0.441327	22.4426	143.64	372.634	0.136775	1.44925	75.6914	2.04571	29.5324	21.9162	0	650.18	6.35755	451.562	131.01	2	4	1	0.747535	0.5	16448.6	10777.8	7439.37	1.52616	2.21103
	0.0769231	5	5	3	3	0	0	0	5	0	0	0	0.192576	206	6.517	3712	73	1.80637	9.06891	11.8067	0.0796391	0.399829	0.534466	0.414975	0.420461	22.682	144.783	360.88	0.140399	1.3699	75.6914	2.04571	29.5324	21.9162	0	652.196	6.35755	454.198	125.35	2	4	1	0.759129	0.5	16524.2	10696.5	7519.29	1.54482	2.19758
	0.0769231	5	5	3	3	0	0	0	5	0	0	0	0.197229	206	6.517	3712	73	2.19354	9.00915	11.3875	0.0971016	0.398809	0.52114	0.491595	0.443605	22.5901	147.332	394.96	0.128067	1.45634	75.6914	2.04571	29.5324	21.9162	0	651.188	6.35755	452.88	128.18	2	4	1	0.74004	0.5	16435	10737.1	7503.65	1.53067	2.19026
87	0.04	5	5	3	3	0	0	0	5	0	0	0	0.186198	196	6.262	3202	68	1.74115	7.21411	11.8647	0.0836289	0.346499	0.519697	0.370688	0.459934	20.82	118.813	288.664	0.177404	1.35032	71.8227	2.05208	26.7564	16.5905	0	516.255	6.2854	406.18	95.89	2	3	1	0.731692	0.5	9595.69	6130.78	5105.96	1.56517	1.87931
	0.0769231	5	5	3	3	0	0	0	5	0	0	0	0.179101	200	6.653	3406	70	2.25292	7.43427	11.8415	0.104647	0.345319	0.512453	0.435771	0.462278	21.5287	131.46	351.319	0.162525	1.4105	73.8517	2.05144	27.0338	19.4049	0	589.196	6.32193	439.415	105.12	2	4	1	0.72859	0.5	12534	8454.16	6109.43	1.48259	2.05159
	0.0769231	5	5	3	3	0	0	0	5	0	0	0	0.184239	200	6.653	3406	70	2.12671	7.47792	12.1341	0.0978306	0.343991	0.508883	0.453694	0.456643	21.7387	132.447	347.158	0.168634	1.41922	73.8517	2.05144	27.0338	19.4049	0	588.188	6.32193	438.097	107.95	2	4	1	0.751778	0.5	12566.7	8617.8	5957.99	1.45823	2.10922
	0.04	5	5	3	3	0	0	0	5	0	0	0	0.272907	196	5.128	3176	68	1.8637	7.34152	12.1076	0.0874452	0.344465	0.526929	0.449776	0.4529	21.3128	125.135	312.108	0.176067	1.4296	71.8216	2.05205	26.7686	21.6838	0	511.265	6.2854	410.307	139.18	2	3	1	0.757441	0.5	10244.3	7618.92	4194.45	1.34459	2.44234
36.5	0.04	5	5	3	3	0	0	0	5	0	0	0	0.207989	196	6.332	3228	68	1.69954	8.11713	12.0419	0.0777514	0.371347	0.522704	0.384755	0.448059	21.8586	132.007	319.989	0.163176	1.35552	71.8255	2.05216	26.7227	19.1101	0	574.161	6.2854	420.801	118.95	2	3	1	0.745892	0.5	12795.3	8315.97	6029.58	1.53865	2.1221
	0.04	5	5	3	3	0	0	0	5	0	0	0	0.166791	196	6.899	3176	68	1.78856	7.12808	11.9815	0.0855846	0.341087	0.519492	0.394143	0.457094	20.8981	119.584	293.233	0.179996	1.37073	71.8216	2.05205	26.7686	16.5902	0	577.16	6.2854	419.396	95.89	2	3	1	0.734355	0.5	10837.3	8047.43	5132.98	1.34667	2.1113
	0.04	5	5	3	3	0	0	0	5	0	0	0	0.172015	196	6.899	3176	68	1.73584	6.9297	12.5856	0.0816822	0.326086	0.514133	0.393573	0.458054	21.2511	121.09	293.73	0.194174	1.36576	71.8216	2.05205	26.7686	16.5902	0	576.152	6.2854	418.078	98.72	2	3	1	0.764774	0.5	10910.3	8285.48	4977.76	1.31679	2.1918
	0.111111	5	5	3	3	0	0	0	5	0	0	0	0.18535	210	6.568	3978	75	2.25305	8.98142	11.7391	0.0980712	0.390945	0.500227	0.539993	0.502966	22.9736	152.119	412.641	0.133238	1.54319	77.7166	2.04517	29.8229	22.183	0	619.222	6.39232	465.501	114.35	2	5	1	0.768071	0.5	14758.5	8917.94	7768.54	1.65492	1.89978
	0.111111	5	5	3	3	0	0	0	5	0	0	0	0.190248	210	6.568	3978	75	2.55917	8.72096	11.8779	0.110509	0.376584	0.48204	0.533419	0.479862	23.1581	156.303	444.558	0.13468	1.49532	77.7166	2.04517	29.8229	22.183	0	618.214	6.39232	464.183	117.18	2	5	1	0.761906	0.5	14686.2	8882.42	7862.83	1.6534	1.8678
	0.0769231	5	5	3	3	0	0	0	5	0	0	0	0.199465	200	6.016	3485	70	1.71954	10.227	11.6311	0.0729311	0.433759	0.471995	0.424145	0.396183	23.5776	156.537	384.657	0.119982	1.29232	73.8453	2.05126	27.0327	19.3769	0	528.29	6.32193	426.199	105.12	2	4	1	0.860286	0.5	11223	7383.92	5408.64	1.51992	2.07501
	0.0769231	5	5	3	3	0	0	0	5	0	0	0	0.205227	200	6.016	3485	70	1.60759	10.2089	11.9476	0.0676476	0.429594	0.488168	0.418283	0.406419	23.7641	157.591	377.436	0.127069	1.31287	73.8453	2.05126	27.0327	19.3769	0	527.282	6.32193	424.881	107.95	2	4	1	0.86028	0.5	11263.8	7456.24	5345.46	1.51065	2.10717
87	0.04	5	5	3	3	0	0	0	5	0	0	0	0.192069	196	6.262	3202	68	1.68555	7.13419	12.2974	0.0798191	0.337838	0.517254	0.372232	0.461465	21.1172	120.485	289.48	0.186757	1.35095	71.8227	2.05208	26.7564	16.5905	0	515.247	6.2854	404.862	98.72	2	3	1	0.751507	0.5	9626.88	6237.59	5019.4	1.54336	1.91793
	0.0769231	5	5	3	3	0	0	0	5	0	0	0	0.212953	206	5.979	3712	73	2.1043	8.49445	11.9265	0.0934194	0.377107	0.505114	0.45275	0.436388	22.5253	144.281	379.992	0.147105	1.39425	75.6914	2.04571	29.5324	21.9117	0	604.187	6.35755	446.887	128.18	2	4	1	0.749725	0.5	13490.9	8272.38	7682.12	1.63084	1.75614
	0.0909091	2	2	1	1	0	0	0	2	0	0	0	0.327186	78	1.917	330	25	0.0700963	1.95279	8.75049	0.00650644	0.181261	0.0909091	0.492154	0.572842	10.7734	17.8381	29.8093	0.359175	1.1559	30.0483	2.00322	10.6035	10.6035	0	203.171	5	181.223	66.43	0	1	0.75	0.794751	0.428571	1534.33	1140.44	396.996	1.34538	3.86484
	0.0909091	2	2	1	1	0	0	0	2	0	0	0	0.245169	88	2.568	474	29	0.312303	1.93682	8.53851	0.0289501	0.17954	0.203932	0.502448	0.556574	10.7876	19.809	35.7614	0.343632	1.26295	33.8816	1.99304	15.4751	10.7105	0	272.061	5.16993	211.645	66.43	0	2	1	0.821912	0.5	2698.12	2335.03	578.109	1.1555	4.66714
	0.375	2	2	1	1	0	0	0	2	0	0	0	0.243233	102	4.109	767	35	0.95119	2.34443	12.7589	0.0592477	0.14603	0.39492	0.493558	0.533107	16.0545	44.2783	88.785	0.346042	1.42158	39.6981	1.98491	10.7562	10.7562	0	273.304	5.39232	267.703	66.43	0	4	1	0.748327	0.5	3023.6	2760.75	721.054	1.09521	4.19331
30.87	0.444444	2	2	1	1	0	0	0	2	0	0	0	0.220592	106	5.584	1198	33	0.58625	2.43743	25.0706	0.0208672	0.0867589	0.312421	0.479548	0.570303	28.0943	77.2344	141.153	0.41928	1.36227	44.0486	2.00221	10.7836	10.7836	0	301.358	5.52356	302.295	66.43	1	8	1	0.823293	0.5	6605.79	6140.07	747.654	1.07585	8.83536
13.01	0.5	2	2	1	1	0	0	0	2	0	0	0	0.201807	114	5.576	1632	34	0.613849	4.93837	23.7581	0.0209431	0.168486	0.342161	0.488581	0.554159	29.3103	134.941	236.272	0.357928	1.3849	48.0502	2.00209	10.773	10.773	0	329.411	5.64386	336.887	66.43	1	10	1	0.71467	0.5	8012.82	6831.87	1416.94	1.17286	5.655
13.01	0.5	2	2	1	1	0	0	0	2	0	0	0	0.19262	114	5.576	1632	34	0.639514	4.44318	23.4739	0.0223946	0.155592	0.396942	0.523319	0.585617	28.5566	122.152	217.409	0.36651	1.50588	48.0502	2.00209	10.773	10.773	0	330.419	5.64386	338.205	63.6	1	10	1	0.730484	0.5	7656.24	6526.47	1385.15	1.17311	5.52737
17.09	0.52381	2	2	1	1	0	0	0	2	0	0	0	0.193566	118	7.291	1880	36	1.29811	4.8033	22.8238	0.0448782	0.16606	0.402339	0.488774	0.539304	28.9252	145.493	316.729	0.341797	1.43042	50.0486	2.00194	10.7849	10.7849	0	343.437	5.70044	354.183	66.43	2	11	0.888889	0.704068	0.470588	8224.82	7311.54	1663.15	1.12491	4.94534
	0	3	3	2	2	0	0	0	3	0	0	0	0.250632	106	3.594	763	34	1.08011	1.54643	12.5669	0.0710904	0.101783	0.482416	0.495779	0.569395	15.1934	34.6777	70.8618	0.370345	1.54759	40.9288	2.04644	10.8185	10.8185	0	265.241	5.45943	236.537	66.43	0	2	1	0.895539	0.5	2726.26	2570.4	603.351	1.06064	4.51852
	0.0588235	3	3	2	2	0	0	0	3	0	0	0	0.238044	112	4.031	890	36	1.19755	1.67646	14.7897	0.0677973	0.0949102	0.348368	0.415421	0.576597	17.6637	44.5134	91.8695	0.377969	1.34039	42.7866	2.03746	10.8205	10.8205	0	279.267	5.52356	253.833	66.43	0	2	0.833333	0.735795	0.454545	3212.04	3116.47	686.468	1.03067	4.67909
	0.0769231	5	5	3	3	0	0	0	5	0	0	0	0.189409	200	5.731	3406	70	2.23161	7.37099	11.7349	0.104586	0.345448	0.509856	0.44108	0.467032	21.3375	129.135	343.501	0.162475	1.41797	73.8517	2.05144	27.0338	19.4049	0	556.286	6.32193	421.128	105.12	2	4	1	0.721679	0.5	10471.5	7117.14	5312.3	1.47131	1.97118
11.3	0.157895	3	3	2	2	0	0	0	3	0	0	0	0.265066	136	3.071	1584	48	1.27379	3.56172	14.6846	0.0652551	0.182464	0.289918	0.429793	0.532624	19.5201	75.5443	161.686	0.31421	1.25233	52.5509	2.02119	19.2421	19.2421	0	355.319	5.80735	314.796	94.12	0	5	1	0.904143	0.5	5065.33	4547.67	1310.67	1.11383	3.86469
	0	4	4	2	2	0	0	0	4	0	0	0	0.210845	132	4.86	1237	44	1.30419	2.03746	15.1614	0.0704855	0.110115	0.361467	0.310744	0.556375	18.503	53.3213	112.112	0.36455	1.22859	49.7859	2.07441	10.8457	10.8457	0	315.3	5.75489	277.192	66.43	0	2	0.833333	0.818813	0.454545	4015.3	3952.59	787.614	1.01587	5.09806
29.45	0.1	2	2	1	1	0	0	0	2	0	0	0	0.384433	86	2.027	388	27	0.470163	1.88636	8.67948	0.0426026	0.170928	0.221743	0.470624	0.594236	11.036	21.3403	40.0741	0.339852	1.2866	31.8193	1.98871	16.2033	12.9469	0	239.226	5.08746	193.863	91.88	0	1	0.75	0.81598	0.428571	1891.54	1546.86	468.925	1.22283	4.03378
	0.181818	2	2	1	1	0	0	0	2	0	0	0	0.363138	90	2.385	462	30	0.532116	1.73131	11.1433	0.0396901	0.129137	0.252542	0.442187	0.5792	13.4068	26.1434	49.816	0.37338	1.27393	33.8119	1.98893	16.4266	13.0667	0	253.253	5.16993	211.159	91.88	0	2	1	0.77314	0.5	2201.22	1888.87	504.531	1.16536	4.3629
	0.166667	3	3	2	2	0	0	0	3	0	0	0	0.267822	132	4.369	1191	46	2.52331	2.71883	11.0674	0.154714	0.166702	0.421054	0.438954	0.526957	16.3096	64.8775	157.115	0.258938	1.38696	48.228	2.0095	16.7273	13.228	0	343.375	5.70044	301.065	91.88	0	2	0.833333	0.696308	0.454545	3608.99	3225.2	1356.65	1.11899	2.66022
56.2	0	3	3	2	2	0	0	0	3	0	0	0	0.373068	120	2.663	958	40	1.52875	1.98799	12.8845	0.0932096	0.12121	0.357739	0.529132	0.569906	16.4012	48.3506	103.91	0.339186	1.45678	44.5391	2.0245	19.256	13.2326	2.52009	316.31	5.58496	260.174	117.9	0	2	1	0.79811	0.5	3322.65	3153.18	958.428	1.05374	3.46677
	0	3	3	2	2	0	0	0	3	0	0	0	0.373068	120	2.162	973	40	1.85645	2.01604	12.4806	0.113523	0.123282	0.417315	0.487331	0.584422	16.3531	52.0739	115.138	0.322397	1.48907	44.5394	2.02452	19.2535	13.2334	2.51617	316.31	5.58496	260.174	117.9	0	2	0.833333	0.623228	0.454545	3279.58	3152.32	1064.61	1.04037	3.08056
69.53	0	4	4	2	2	0	0	0	4	0	0	0	0.261742	140	4.746	1334	48	1.65928	3.22238	11.2347	0.102957	0.199945	0.406952	0.406368	0.549681	16.1163	60.1907	136.377	0.272824	1.363	51.5366	2.06146	16.7994	13.2667	0	351.354	5.80735	289.832	91.88	0	2	0.833333	0.701175	0.454545	3641.68	3333.9	1413.47	1.09232	2.57642
7.41	0.030303	7	7	5	5	0	0	1	6	0	0	0	0.248518	246	7.93	6993	81	1.69722	8.68977	32.7181	0.0393739	0.201595	0.457345	0.340932	0.458617	43.1051	354.591	880.237	0.319274	1.25689	91.7588	2.08543	31.6398	16.5939	9.35594	664.483	6.64386	511.76	164.77	2	6	1	0.911199	0.5	25269.5	22565.4	5142.17	1.11984	4.91417
7.41	0.030303	7	7	5	5	0	0	1	6	0	0	0	0.243879	246	7.93	6993	81	2.18782	9.91311	25.4779	0.0582194	0.263795	0.438448	0.361033	0.461789	37.5788	329.994	920.139	0.258489	1.26127	91.7588	2.08543	31.6398	16.5939	9.35594	665.491	6.64386	513.079	161.94	2	6	1	0.806779	0.5	23237.5	19603.6	5721.32	1.18537	4.06156
140	0.25	4	3	3	2	0	0	1	3	0	0	0	0.42934	170	1.025	2474	57	0.982235	5.88342	11.9985	0.0520689	0.311884	0.357289	0.50129	0.476255	18.8641	88.1563	176.358	0.227036	1.33483	62.9927	2.03202	29.7426	29.7426	0	434.351	6.08746	358.851	186.37	1	4	1	0.813681	0.5	6841.57	4839.44	2506.04	1.41371	2.73003
116	0	2	1	2	1	0	0	0	2	0	0	0	0.411552	86	0.286	514	25	0.699763	1.98827	8.61007	0.0619363	0.175983	0.560206	0.517416	0.575379	11.2981	24.5355	47.8129	0.321561	1.653	33.9933	1.99961	16.0734	10.1381	5.93528	232.193	5.16993	201.899	95.5	0	1	0.8	0.820119	0.444444	2125.8	1859.09	480.921	1.14346	4.42026
47.8	0	3	3	2	2	0	0	0	3	0	0	0	0.345661	108	2.739	742	35	0.867283	1.856	11.5271	0.0608603	0.130242	0.225333	0.325537	0.578659	14.2504	33.0013	65.8066	0.356673	1.12953	40.811	2.04055	13.3559	13.3559	0	268.222	5.45943	229.35	92.65	0	1	1	0.894074	0.5	2980.75	2567.07	591.377	1.16115	5.04035
20.2	0.368421	5	2	1	2	0	0	1	4	0	0	0	0.160545	140	2.117	1231	45	0.878874	3.21472	14.4916	0.0472891	0.172973	0.410502	0.533313	0.463671	18.5851	62.1479	121.677	0.334804	1.40749	50.8463	2.1186	15.1621	11.5745	3.58766	326.367	5.80735	285.255	52.36	0	1	0.833333	0.995008	0.454545	5210.46	4638.76	870.693	1.12324	5.98427
20.2	0.368421	5	2	1	2	0	0	1	4	0	0	0	0.157352	140	2.276	1231	45	0.894848	3.0332	14.7879	0.047812	0.162065	0.384304	0.513415	0.470573	18.716	60.8019	119.656	0.342592	1.36829	50.8463	2.1186	15.1621	11.5745	3.58766	325.359	5.80735	283.937	51.16	0	1	0.833333	0.981152	0.454545	5154.71	4641.45	834.487	1.11058	6.1771
20.2	0.368421	5	2	1	2	0	0	1	4	0	0	0	0.169747	140	2.117	1231	45	0.807917	3.17195	14.687	0.0432807	0.169924	0.402585	0.538175	0.467403	18.6669	61.0152	117.32	0.340097	1.40816	50.8463	2.1186	15.1621	11.5745	3.58766	325.359	5.80735	283.937	55.19	0	1	0.833333	0.992073	0.454545	5211.09	4637.32	858.308	1.12373	6.07136
38.9	0.4	4	2	1	2	0	0	0	4	0	0	0	0.153023	138	2.19	1402	48	0.662093	4.68342	15.7448	0.0313932	0.222065	0.370252	0.481281	0.508528	21.0904	87.2651	157.178	0.309907	1.36006	51.8398	2.07359	14.5917	11.0085	3.58315	342.41	5.80735	314.907	52.36	0	3	1	0.937544	0.5	5931.28	4980.16	1155.45	1.19098	5.13331
38.9	0.4	4	2	1	2	0	0	0	4	0	0	0	0.149958	138	2.349	1402	48	1.04429	3.93953	15.899	0.0500073	0.188649	0.408361	0.445361	0.497223	20.8828	83.3517	169.643	0.321007	1.35095	51.8398	2.07359	14.5917	11.0085	3.58315	341.402	5.80735	313.589	51.16	0	3	1	0.966731	0.5	5716.95	5049.84	1069.62	1.1321	5.34485
38.9	0.4	4	2	1	2	0	0	0	4	0	0	0	0.16177	138	2.19	1402	48	0.624094	4.6113	15.9865	0.029408	0.21729	0.358162	0.474155	0.510844	21.2219	86.5737	153.803	0.314977	1.34316	51.8398	2.07359	14.5917	11.0085	3.58315	341.402	5.80735	313.589	55.19	0	3	1	0.947617	0.5	5937.93	4998.73	1136.2	1.18789	5.22611
66.7	0.368421	4	2	1	2	0	0	0	4	0	0	0	0.190006	134	2.028	1242	46	1.07868	3.90747	13.8869	0.0571543	0.20704	0.414554	0.507577	0.512188	18.873	73.4569	150.862	0.301855	1.43432	49.8093	2.07539	14.3204	10.7417	3.5787	327.375	5.75489	296.293	62.16	0	2	0.833333	0.929817	0.454545	5090.44	4472.72	1017.51	1.13811	5.00286
66.7	0.368421	4	2	1	2	0	0	0	4	0	0	0	0.19308	134	1.869	1242	46	0.628015	4.7501	13.6853	0.0329435	0.249174	0.377102	0.532139	0.523797	19.0634	76.5841	136.472	0.288412	1.43304	49.8093	2.07539	14.3204	10.7417	3.5787	328.383	5.75489	297.611	63.36	0	2	0.833333	0.932942	0.454545	5295.44	4373.23	1106.86	1.21088	4.78418
66.7	0.368421	4	2	1	2	0	0	0	4	0	0	0	0.202325	134	1.869	1242	46	0.605552	4.6478	13.9691	0.0315024	0.24179	0.366256	0.52438	0.528408	19.2224	76.199	134.737	0.295031	1.41904	49.8093	2.07539	14.3204	10.7417	3.5787	327.375	5.75489	296.293	66.19	0	2	0.833333	0.925779	0.454545	5300.6	4395.83	1087.62	1.20582	4.87357
83.3	0	2	1	2	1	0	0	0	2	0	0	0	0.408096	96	-0.905	722	28	0.789849	2.50534	9.34548	0.0624847	0.198197	0.452874	0.472441	0.575591	12.6407	32.774	63.9079	0.304489	1.50091	37.8552	1.99238	21.4093	12.4368	8.97246	262.199	5.32193	220.367	106.94	0	2	1	0.618821	0.5	2840.13	2511.65	692.831	1.13078	4.09931
165	0.2	6	4	4	4	0	0	0	6	0	0	0	0.387414	238	2.658	5400	84	3.04424	8.40926	8.90883	0.149503	0.412981	0.368264	0.598362	0.467597	20.3623	127.637	376.064	0.0781363	1.43422	86.3623	2.05625	31.9868	31.9868	0	577.513	6.55459	482.224	223.59	2	3	1	0.70074	0.5	9052.73	6179	5737.76	1.46508	1.57775
165	0.2	6	4	4	4	0	0	0	6	0	0	0	0.387414	238	2.658	5400	84	4.62417	7.44386	12.4487	0.188613	0.303623	0.438941	0.437641	0.603139	24.5168	184.653	637.677	0.130823	1.47972	86.3623	2.05625	31.9868	31.9868	0	577.513	6.55459	482.224	223.59	2	3	1	0.77312	0.5	10974.1	9038.1	6336.49	1.2142	1.73188
165	0.2	6	4	4	4	0	0	0	6	0	0	0	0.393004	238	2.658	5400	84	4.59194	6.77585	12.5631	0.191883	0.283142	0.459685	0.498542	0.604082	23.9309	173.929	588.754	0.143731	1.56231	86.3623	2.05625	31.9868	31.9868	0	576.506	6.55459	480.906	226.42	2	3	1	0.662049	0.5	10971.2	9205.95	6219.19	1.19175	1.76408
165	0.2	6	4	4	4	0	0	0	6	0	0	0	0.393004	238	2.658	5400	84	3.62976	7.36107	8.08746	0.190256	0.385835	0.399055	0.480011	0.495145	19.0783	115.607	350.773	0.0679317	1.37421	86.3623	2.05625	31.9868	31.9868	0	576.506	6.55459	480.906	226.42	2	3	1	0.800637	0.5	8158.6	6164.94	5502.34	1.32339	1.48275
165	0.2	6	4	4	4	0	0	0	6	0	0	0	0.381844	238	2.658	5400	84	3.61697	7.48255	8.9272	0.180607	0.373629	0.544941	0.389337	0.397949	20.0267	126.152	387.785	0.0843233	1.33223	86.3623	2.05625	31.9868	31.9868	0	578.521	6.55459	483.542	220.76	2	3	1	0.627123	0.5	8779.17	6813.22	5721.46	1.28855	1.53443
1400	0.238095	4	3	3	2	0	0	0	4	0	0	0	0.44737	180	0.11	3178	62	0.727848	6.50702	16.8426	0.0302295	0.270254	0.217745	0.445027	0.564129	24.0774	126.59	230.436	0.274637	1.2269	66.8564	2.02595	32.0972	32.0972	0	461.353	6.16993	380.983	206.27	1	4	0.875	0.661692	0.466667	9782.69	6992.25	3371.45	1.39908	2.90163
	0.0833333	4	4	4	4	0	0	1	3	0	0	0	0.150955	170	6.677	3301	49	1.344	4.32354	15.9093	0.062289	0.200378	0.304874	0.5373	0.448475	21.5769	95.9775	210.001	0.303	1.29065	67.4396	2.04362	26.0112	2.57178	15.846	478.951	6.16993	398.604	72.17	1	8	0.875	0.871326	0.466667	9299.31	8036.31	2504	1.15716	3.71378
	0.0833333	4	4	4	4	0	0	1	3	0	0	0	0.211188	170	6.729	3301	49	1.66855	7.60811	12.0146	0.0783679	0.357335	0.262791	0.411907	0.411487	21.2912	124.149	297.96	0.173223	1.08619	67.4396	2.04362	26.0112	2.57178	15.846	479.959	6.16993	410.822	101.18	1	8	0.875	0.693536	0.466667	9041.13	6286	4122.94	1.4383	2.19288
	0.0833333	4	4	4	4	0	0	1	3	0	0	0	0.235925	180	4.284	3793	54	1.97577	5.69548	13.1563	0.0948634	0.27346	0.415763	0.387261	0.476817	20.8275	112.178	281.052	0.223758	1.27984	71.3006	2.03716	31.4233	7.41731	18.9005	491.519	6.24793	411.97	115.87	0	9	1	0.820501	0.5	8654.87	7092.53	3158.84	1.22028	2.73989
	0.0833333	4	4	4	4	0	0	1	3	0	0	0	0.294389	180	4.336	3793	54	2.87618	6.0009	12.8415	0.13243	0.276303	0.357468	0.473139	0.554842	21.7186	131.255	374.613	0.19345	1.38545	71.3006	2.03716	31.4233	7.41731	18.9005	492.527	6.24793	424.188	144.88	0	9	1	0.694895	0.5	8486.19	7516.72	3524.78	1.12897	2.40758
83.3	0	2	1	2	1	0	0	0	2	0	0	0	0.452264	96	-1.079	722	28	0.85065	2.62922	9.29398	0.066593	0.205828	0.443518	0.50211	0.594631	12.7739	34.5784	68.1386	0.295684	1.54026	37.8552	1.99238	21.4093	12.4368	8.97246	263.207	5.32193	221.686	118.97	0	2	1	0.613365	0.5	2854.08	2500.2	709.085	1.14154	4.02502
	0.0833333	4	4	4	4	0	0	1	3	0	0	0	0.146075	170	7.138	3251	50	1.81046	5.56131	11.3227	0.096845	0.297485	0.449569	0.361761	0.426077	18.6944	93.5366	226.234	0.204253	1.23741	67.4377	2.04357	26.0273	2.57177	15.843	495.405	6.16993	407.747	72.17	1	8	1	0.844483	0.5	7696.65	5414.46	3874.42	1.4215	1.98653
	0.0833333	4	4	4	4	0	0	1	3	0	0	0	0.204376	170	7.19	3251	50	1.89493	5.66466	14.1483	0.0872923	0.260949	0.390616	0.461993	0.480975	21.7079	117.689	291.267	0.238819	1.33358	67.4377	2.04357	26.0273	2.57177	15.843	496.413	6.16993	419.965	101.18	1	8	1	0.919852	0.5	8725.98	6757.39	3194.87	1.29132	2.73125
	0.0833333	4	4	4	4	0	0	1	3	0	0	0	0.14318	164	6.692	3039	46	1.39256	4.03923	16.1534	0.0645143	0.18713	0.308275	0.541686	0.447129	21.5852	93.3669	205.813	0.311267	1.29709	65.5898	2.04968	23.4999	2.57178	15.8453	505.411	6.12928	396.609	72.17	2	8	0.875	0.94073	0.466667	10552	9546.87	2170.64	1.10529	4.86125
	0.0833333	4	4	4	4	0	0	1	3	0	0	0	0.200334	164	6.744	3039	46	1.73931	6.05477	13.7908	0.0805801	0.28051	0.354017	0.475541	0.468672	21.5848	118.017	284.834	0.229182	1.29823	65.5898	2.04968	23.4999	2.57178	15.8453	506.419	6.12928	408.827	101.18	2	8	0.875	0.853549	0.466667	11085.6	10038.3	2932.84	1.10433	3.77981
	0.0833333	4	4	4	4	0	0	1	3	0	0	0	0.156857	164	6.516	2989	47	2.07033	5.93929	12.639	0.100265	0.287636	0.454129	0.483747	0.530872	20.6486	113.53	289.591	0.209074	1.46875	65.5877	2.04962	23.518	2.57177	15.8419	460.96	6.12928	392.536	72.17	1	8	1	0.755746	0.5	7030.34	5913.91	2928.85	1.18878	2.40037
	0.0833333	4	4	4	4	0	0	1	3	0	0	0	0.219428	164	6.568	2989	47	1.58993	5.62767	14.7913	0.0722404	0.2557	0.378902	0.459731	0.475299	22.0088	115.705	270.06	0.254045	1.31393	65.5877	2.04962	23.518	2.57177	15.8419	461.968	6.12928	404.754	101.18	1	8	1	0.96092	0.5	7910.86	5991.63	2867.01	1.32032	2.75927
	0.0833333	4	4	4	4	0	0	1	3	0	0	0	0.14318	164	6.692	3014	46	1.91976	5.45412	10.9275	0.104897	0.298016	0.484568	0.387484	0.438222	18.3014	91.0488	223.768	0.197815	1.31027	65.5894	2.04967	23.5039	2.57178	15.8446	505.411	6.12928	396.609	72.17	2	8	1	0.846111	0.5	7228.81	5429.95	3462.82	1.33129	2.08755
	0.0833333	4	4	4	4	0	0	1	3	0	0	0	0.200334	164	6.744	3014	46	2.21408	5.60733	13.6559	0.103089	0.261081	0.408559	0.42974	0.490102	21.4773	119.224	310.24	0.226872	1.3284	65.5894	2.04967	23.5039	2.57178	15.8446	506.419	6.12928	408.827	101.18	2	8	1	0.8291	0.5	9329.06	7541.54	3311.94	1.23702	2.8168
	0.0833333	4	4	4	4	0	0	1	3	0	0	0	0.162498	164	6.055	3039	46	1.34797	4.27422	15.7431	0.0630916	0.200055	0.315696	0.545683	0.450751	21.3653	94.2721	206.341	0.30264	1.31213	65.5898	2.04968	23.4999	2.57178	15.8453	444.506	6.12928	383.393	72.17	1	8	0.875	0.894297	0.466667	7719.35	6612.35	2223.33	1.16741	3.47198
	0.0833333	4	4	4	4	0	0	1	3	0	0	0	0.227301	164	6.107	3039	46	1.79995	5.89447	13.5172	0.0848568	0.277888	0.370449	0.471534	0.482928	21.2117	114.617	279.244	0.227941	1.32491	65.5898	2.04968	23.4999	2.57178	15.8453	445.514	6.12928	395.611	101.18	1	8	0.875	0.8308	0.466667	7697.68	6622.64	2792.71	1.16233	2.75635
66.6	0	2	1	2	1	0	0	0	2	0	0	0	0.253969	86	1.488	534	24	0.541571	1.60093	8.97855	0.0486978	0.143955	0.545758	0.573043	0.539643	11.121	20.1036	39.0091	0.35551	1.65844	33.9955	1.99973	16.0527	7.59668	5.93583	249.63	5.16993	207.001	63.24	0	1	1	0.750345	0.5	3079.78	2814.77	389.574	1.09415	7.90552
	0.0833333	4	4	4	4	0	0	1	3	0	0	0	0.244896	174	4.123	3673	50	2.32508	5.27334	15.7499	0.0995825	0.225855	0.409349	0.385934	0.434222	23.3483	131.935	348.392	0.255922	1.2295	69.4487	2.04261	28.8549	7.4064	18.8852	473.529	6.20945	405.902	115.87	0	9	1	0.926338	0.5	9069.45	7740.98	3216.76	1.17162	2.81944
	0.0833333	4	4	4	4	0	0	1	3	0	0	0	0.305559	174	4.175	3673	50	2.24177	6.43679	15.074	0.0943799	0.270993	0.28902	0.463312	0.52289	23.7526	145.251	386.518	0.22597	1.27522	69.4487	2.04261	28.8549	7.4064	18.8852	474.537	6.20945	418.121	144.88	0	9	1	0.856613	0.5	8977.4	7521.75	3557.38	1.19352	2.5236
	0.0833333	4	4	4	4	0	0	1	3	0	0	0	0.244896	174	4.123	3598	50	2.7983	5.39235	15.0378	0.120469	0.232144	0.427281	0.404403	0.497782	23.2285	138.259	388.399	0.235541	1.32947	69.4495	2.04263	28.8621	7.40963	18.8891	473.529	6.20945	405.902	115.87	0	9	0.875	0.700196	0.466667	8585.55	7657.93	3423.84	1.12113	2.50758
	0.0833333	4	4	4	4	0	0	1	3	0	0	0	0.305559	174	4.175	3598	50	2.05688	5.75799	16.7277	0.0838086	0.234612	0.296012	0.458268	0.490804	24.5426	142.568	365.226	0.261184	1.24508	69.4495	2.04263	28.8621	7.40963	18.8891	474.537	6.20945	418.121	144.88	0	9	0.875	0.801498	0.466667	9376.55	8358.54	3127.22	1.12179	2.99837
	0.12	4	4	4	4	0	0	1	3	0	0	0	0.17845	168	5.809	3355	48	1.36618	10.5387	12.4273	0.056147	0.433117	0.328465	0.396758	0.404741	24.3321	162.343	365.599	0.133052	1.12996	67.6117	2.04884	23.7687	5.3536	15.8518	456.542	6.16993	403.411	81.4	1	9	1	0.631267	0.5	8254.19	4945.72	4525.98	1.66896	1.82373
	0.12	4	4	4	4	0	0	1	3	0	0	0	0.241514	168	5.861	3355	48	1.62419	10.1132	12.404	0.0672783	0.418914	0.245459	0.453681	0.431301	24.1414	162.016	389.902	0.135356	1.13044	67.6117	2.04884	23.7687	5.3536	15.8518	457.549	6.16993	415.63	110.41	1	9	1	0.602846	0.5	8196.23	5201.21	4375.9	1.57583	1.87304
	0.12	4	4	4	4	0	0	1	3	0	0	0	0.163965	164	6.331	3039	46	1.43704	3.80464	18.066	0.0616552	0.163235	0.331749	0.519135	0.443761	23.3077	100.164	222.246	0.331332	1.29464	65.5898	2.04968	20.98	2.57178	15.8453	440.542	6.12928	394.621	72.17	1	8	0.875	0.978717	0.466667	7618.23	6646.47	2158.62	1.14621	3.52921
	0.12	4	4	4	4	0	0	1	3	0	0	0	0.229349	164	6.383	3039	46	1.54753	3.36569	18.9106	0.0649571	0.141274	0.3621	0.52572	0.443531	23.8238	98.1206	220.441	0.345327	1.33135	65.5898	2.04968	20.98	2.57178	15.8453	441.55	6.12928	406.839	101.18	1	8	0.875	0.981781	0.466667	8030.19	6948.47	1936.16	1.15568	4.14748
	0.0833333	4	4	4	4	0	0	1	3	0	0	0	0.169358	158	5.894	2755	44	1.39096	8.23463	11.6121	0.065495	0.387737	0.309309	0.428024	0.407477	21.2377	123.227	277.471	0.160076	1.14481	63.7318	2.05587	20.9773	2.57177	15.8428	426.515	6.08746	377.325	72.17	1	8	1	0.717573	0.5	6806.6	4766.77	3252.37	1.42793	2.09281
	0.0833333	4	4	4	4	0	0	1	3	0	0	0	0.236874	158	5.946	2755	44	1.47917	3.57514	16.793	0.067705	0.163642	0.336444	0.562641	0.45029	21.8473	90.1654	200.818	0.32649	1.34938	63.7318	2.05587	20.9773	2.57177	15.8428	427.523	6.08746	389.543	101.18	1	8	1	0.926749	0.5	7303.71	6194.18	1932.57	1.17913	3.77928
66.6	0	2	1	2	1	0	0	0	2	0	0	0	0.301063	86	1.314	534	24	0.567769	1.7908	8.93455	0.0502756	0.158575	0.468959	0.551574	0.548937	11.2931	22.0895	42.467	0.343362	1.56947	33.9955	1.99973	16.0527	7.59668	5.93583	250.638	5.16993	208.319	75.27	0	1	1	0.749543	0.5	3101.98	2820.15	403.314	1.09993	7.69123
50	0.0833333	2	1	2	1	0	0	0	2	0	0	0	0.295728	90	0.781	642	26	0.49924	1.75872	12.0148	0.0349784	0.123222	0.525043	0.512603	0.544003	14.2728	28.0071	52.8292	0.38135	1.58165	36.0174	2.00097	16.3171	10.3802	5.93688	245.211	5.24793	217.876	72.47	0	2	0.833333	0.891529	0.454545	2996.28	2712.89	420.944	1.10446	7.11801
50	0.0833333	2	1	2	1	0	0	0	2	0	0	0	0.343407	90	0.607	642	26	0.530046	1.94673	11.973	0.0366819	0.134724	0.489329	0.514633	0.552195	14.4498	30.6864	57.4907	0.371446	1.55616	36.0174	2.00097	16.3171	10.3802	5.93688	246.219	5.24793	219.195	84.5	0	2	0.833333	0.880825	0.454545	3018.23	2718.13	434.569	1.11041	6.94534
58.8	0.0833333	2	1	2	1	0	0	0	2	0	0	0	0.355103	96	0.107	730	29	0.654768	1.71753	12.2423	0.0448022	0.117521	0.477806	0.399778	0.523948	14.6146	30.1671	58.5493	0.378257	1.40153	37.8655	1.99292	18.8542	12.9174	5.93682	261.211	5.32193	226.667	92.7	0	2	0.833333	0.869117	0.454545	3240.5	2995.86	495.911	1.08166	6.53443
58.8	0.0833333	2	1	2	1	0	0	0	2	0	0	0	0.399643	96	-0.067	730	29	0.735861	1.81774	12.2717	0.0496354	0.122611	0.469238	0.454935	0.533798	14.8253	32.6747	63.9148	0.370815	1.45797	37.8655	1.99292	18.8542	12.9174	5.93682	262.219	5.32193	227.985	104.73	0	2	0.833333	0.85665	0.454545	3261.12	3002.44	509.407	1.08616	6.40179
60	0	2	1	2	1	0	0	0	2	0	0	0	0.271374	86	1.027	534	24	0.538145	1.59551	8.81581	0.049148	0.145716	0.545196	0.568202	0.55384	10.9495	19.6686	38.1875	0.353852	1.66724	33.9955	1.99973	16.0527	7.59668	5.93583	233.176	5.16993	197.858	63.24	0	1	1	0.804581	0.5	2512.16	2255.66	380.593	1.11371	6.60066
140	0.25	4	3	3	2	0	0	1	3	0	0	0	0.436874	170	1.025	2474	57	1.15303	7.67319	10.0938	0.0609423	0.40556	0.308545	0.430951	0.45216	18.92	97.9373	206.161	0.150123	1.19166	62.9927	2.03202	29.7426	29.7426	0	433.343	6.08746	357.533	189.2	1	4	1	0.760712	0.5	7045.97	4470.54	3232.64	1.57609	2.17963
60	0	2	1	2	1	0	0	0	2	0	0	0	0.321606	86	0.853	534	24	0.563972	1.78271	8.78284	0.0506735	0.160179	0.470755	0.547776	0.564281	11.1295	21.616	41.5758	0.341861	1.58281	33.9955	1.99973	16.0527	7.59668	5.93583	234.184	5.16993	199.176	75.27	0	1	1	0.804669	0.5	2534.56	2262.07	393.421	1.12046	6.44235
90	0	4	4	1	1	0	0	0	4	0	0	0	0.44211	130	1.888	851	48	0	3.4399	9.1913	0	0.272333		0.478148	0.524774	12.6312	31.6171	44.2483	0.29575		45.4611	2.06641	21.639	21.639	0	302.193	5.64386	228.705	133.52	0	0	0.8	0.758475	0.444444	3236.99	2128.61	1108.38	1.5207	2.92047
90	0	4	4	1	1	0	0	0	4	0	0	0	0.452992	130	1.888	851	48	1.45811e-07	3.36768	8.78103	1.20022e-08	0.277204	0.348162	0.463287	0.509601	12.1487	29.5717	41.7204	0.292097	1.32105	45.4611	2.06641	21.639	21.639	0	301.185	5.64386	227.386	136.35	0	0	0.8	0.758946	0.444444	3212.88	2106.6	1106.28	1.52515	2.90421
90	0	4	4	1	1	0	0	0	4	0	0	0	0.452992	130	1.888	851	48	6.17327e-08	3.69817	8.05961	5.25037e-09	0.31453	0.503345	0.487279	0.524332	11.7578	29.8058	41.5636	0.264103	1.51496	45.4611	2.06641	21.639	21.639	0	301.185	5.64386	227.386	136.35	0	0	0.8	0.809063	0.444444	3201.61	2089.93	1111.68	1.53192	2.87998
20.96	0	1	1	1	1	0	0	0	1	0	0	0	0.450137	60	0.777	270	15	0	2.15955	7.29705	0	0.228364		0.438288	0.487631	9.4566	15.7583	25.2149	0.328727		25.2457	1.94197	9.80027	9.80027	0	179.15	4.70044	161.624	80.59	0	2	1	0.936413	0.5	1796.78	1566.62	230.16	1.14692	7.80664
28.2	0.285714	4	3	3	2	0	0	0	4	0	0	0	0.415911	174	1.027	2698	60	1.16012	5.83496	11.978	0.0611456	0.307538	0.324883	0.474529	0.44452	18.9731	90.5566	190.612	0.223487	1.24393	65.033	2.03228	29.7628	29.7628	0	448.378	6.12928	376.147	186.37	1	4	1	0.88342	0.5	7085.18	5153.06	2602.89	1.37495	2.72205
28.2	0.285714	4	3	3	2	0	0	0	4	0	0	0	0.423178	174	1.027	2698	60	1.2462	5.53622	11.3546	0.0687106	0.305244	0.327725	0.48382	0.436556	18.137	83.911	180.386	0.219534	1.2481	65.033	2.03228	29.7628	29.7628	0	447.37	6.12928	374.829	189.2	1	4	1	0.828143	0.5	7071.31	5281.56	2531.87	1.33887	2.79291
46.4	0.285714	4	3	3	2	0	0	0	4	0	0	0	0.384489	170	1.73	2472	58	1.07272	5.47054	12.3716	0.0567134	0.28922	0.330672	0.465168	0.437607	18.9148	86.8188	178.335	0.24055	1.23345	63.0112	2.03262	27.1974	27.1974	0	432.378	6.08746	367.357	166.14	1	3	1	0.95498	0.5	6809.89	4950.46	2404.79	1.37561	2.83181
46.4	0.285714	4	3	3	2	0	0	0	4	0	0	0	0.391953	170	1.73	2472	58	1.03444	5.67929	11.3212	0.0573576	0.314906	0.33873	0.481216	0.438008	18.0349	81.8821	166.427	0.220802	1.25795	63.0112	2.03262	27.1974	27.1974	0	431.37	6.08746	366.039	168.97	0	3	1	0.853503	0.5	6770.18	4854.15	2441.18	1.39472	2.77332
1300	0.125	1	1	1	1	0	0	0	1	0	0	0	0.472676	62	1.33	240	19	0.0747109	2.55537	7.19274	0.00760585	0.260146	0.0952381	0.422847	0.532907	9.82281	19.1084	30.3044	0.299186	1.05099	25.077	1.929	12.6981	12.6981	0	184.146	4.70044	157.073	86.99	0	2	0.75	0.835669	0.428571	1399.74	1056.86	346.041	1.32443	4.04502
120	0.25	4	3	3	2	0	0	0	4	0	0	0	0.42934	170	1.025	2472	58	0.908176	6.42691	11.632	0.0478818	0.338846	0.289102	0.450547	0.45192	18.9671	91.1582	178.018	0.209954	1.19157	63.0239	2.03303	29.7447	29.7447	0	434.351	6.08746	358.851	186.37	1	3	1	0.868909	0.5	7058.47	4764.03	2752.67	1.48162	2.56422
1300	0.125	1	1	1	1	0	0	0	1	0	0	0	0.490741	62	1.33	240	19	0.0784819	2.56543	6.65499	0.0084399	0.275885	0.1	0.410538	0.539707	9.29891	17.7966	28.4354	0.286756	1.05025	25.077	1.929	12.6981	12.6981	0	183.138	4.70044	155.755	89.82	0	2	0.75	0.84435	0.428571	1373.83	1029.63	347.365	1.3343	3.95501
1300	0.125	1	1	1	1	0	0	0	1	0	0	0	0.490741	62	1.33	240	19	0.0784464	2.14816	7.22728	0.0082978	0.227225	0.1	0.424243	0.542745	9.45389	16.2609	26.9327	0.323358	1.06699	25.077	1.929	12.6981	12.6981	0	183.138	4.70044	155.755	89.82	0	2	0.75	0.834733	0.428571	1377.24	1048.82	331.582	1.31313	4.15354
2700	0.238095	4	3	3	2	0	0	0	4	0	0	0	0.417995	174	0.516	2888	60	0.640085	6.20592	16.2049	0.0277684	0.269227	0.192951	0.434339	0.569035	23.0509	114.911	202.333	0.277253	1.19633	64.998	2.03119	29.5707	29.5707	0	445.354	6.12928	372.192	186.04	0	4	1	0.790808	0.5	8746.45	6370.3	2931.7	1.373	2.9834
105	0	3	3	2	2	0	0	0	3	0	0	0	0.374833	114	2.762	872	37	0.805442	2.5319	12.649	0.050383	0.158378	0.211516	0.348557	0.551271	15.9864	44.2534	86.0349	0.343429	1.11134	42.675	2.03214	15.9107	15.9107	0	286.237	5.52356	240.777	107.22	0	1	1	0.81281	0.5	3729.2	3120.57	787.884	1.19504	4.73319
105	0	3	3	2	2	0	0	0	3	0	0	0	0.386086	114	2.762	872	37	0.832274	2.30467	12.1083	0.0545924	0.151173	0.218611	0.314945	0.539929	15.2452	39.9011	78.3714	0.345676	1.07348	42.675	2.03214	15.9107	15.9107	0	285.229	5.52356	239.458	110.05	0	1	1	0.985603	0.5	3678.23	3087.63	769.861	1.19128	4.77778
11.02	0	3	3	2	2	0	0	0	3	0	0	0	0.42196	120	2.517	986	40	1.12507	2.46311	12.8195	0.0685696	0.15012	0.213666	0.335155	0.566624	16.4077	48.7699	100.703	0.335983	1.11545	44.5248	2.02386	18.4263	18.4263	0	302.236	5.58496	249.567	127.45	0	1	1	0.812444	0.5	4102.6	3571.35	878.445	1.14875	4.6703
11.02	0	3	3	2	2	0	0	0	3	0	0	0	0.432774	120	2.517	986	40	1.16122	2.23615	12.2608	0.0741604	0.142811	0.220575	0.303299	0.555002	15.6582	44.2511	91.7464	0.337272	1.07888	44.5248	2.02386	18.4263	18.4263	0	301.228	5.58496	248.249	130.28	0	1	1	0.983217	0.5	4048	3535.54	859.718	1.14494	4.70852
430	0	3	3	2	2	0	0	0	3	0	0	0	0.322122	108	2.319	781	34	0.83263	1.70974	13.6122	0.0515414	0.105836	0.21894	0.30728	0.546579	16.1546	36.0308	71.5635	0.381967	1.0728	40.837	2.04185	13.3408	13.3408	0	270.237	5.45943	231.986	86.99	0	1	0.833333	0.912196	0.454545	3553.19	3252.92	479.547	1.09231	7.40947
430	0	3	3	2	2	0	0	0	3	0	0	0	0.333847	108	2.319	781	34	0.86111	1.76324	12.5609	0.056707	0.116115	0.226323	0.319366	0.559213	15.1853	34.4826	68.7396	0.370383	1.1049	40.837	2.04185	13.3408	13.3408	0	269.23	5.45943	230.668	89.82	0	1	0.833333	0.954098	0.454545	3494.68	3195.25	478.713	1.09371	7.30016
77.2	0	3	3	2	2	0	0	0	3	0	0	0	0.464348	126	2.54	1104	43	1.43798	2.39674	12.9187	0.0858321	0.143059	0.211459	0.323383	0.575181	16.7534	52.9861	114.263	0.328331	1.11002	46.3676	2.01598	20.9368	20.9368	0	318.236	5.64386	258.357	147.68	1	1	1	0.81178	0.5	4410.97	3989.2	995.534	1.10573	4.43076
120	0.25	4	3	3	2	0	0	0	4	0	0	0	0.436874	170	1.025	2472	58	0.976743	6.76981	10.6173	0.0531884	0.368649	0.329882	0.448069	0.442419	18.3639	88.8599	177.429	0.183622	1.22037	63.0239	2.03303	29.7447	29.7447	0	433.343	6.08746	357.533	189.2	1	3	1	0.807409	0.5	7052.36	4633.75	2856.24	1.52196	2.46911
77.2	0	3	3	2	2	0	0	0	3	0	0	0	0.47475	126	2.54	1104	43	1.48266	2.17245	12.3383	0.0927046	0.135834	0.218112	0.292968	0.562953	15.9934	48.3189	104.054	0.328596	1.07403	46.3676	2.01598	20.9368	20.9368	0	317.228	5.64386	257.039	150.51	0	1	1	0.981941	0.5	4352.76	3949.72	976.832	1.10204	4.456
35.5	0	3	3	2	2	0	0	0	3	0	0	0	0.374833	114	2.169	896	36	0	3.15969	13.4169	0	0.190611		0.505586	0.571992	16.5766	42.3933	58.9699	0.357042		42.6903	2.03287	15.8817	15.8817	0	286.237	5.52356	240.777	107.22	0	1	1	0.832452	0.5	4151.08	3394.46	756.617	1.2229	5.48637
35.5	0	3	3	2	2	0	0	0	3	0	0	0	0.386086	114	2.169	896	36	0	2.99183	12.8403	0	0.188972		0.494348	0.564765	15.8321	38.416	54.2481	0.358271		42.6903	2.03287	15.8817	15.8817	0	285.229	5.52356	239.458	110.05	0	1	1	0.979282	0.5	4097.71	3359.53	738.177	1.21973	5.55112
67.6	0.444444	5	3	4	2	0	0	0	5	0	0	0	0.435169	236	-0.052	6416	83	2.87329	5.8791	17.3352	0.11014	0.22536	0.314066	0.480419	0.458688	26.0876	168.617	487.537	0.248375	1.25317	87.1732	2.02728	43.5795	43.5795	0	610.519	6.55459	511.518	265.52	3	6	0.888889	0.800574	0.470588	12810.8	11405.5	4554.59	1.12322	2.81273
67.6	0.444444	5	3	4	2	0	0	0	5	0	0	0	0.440535	236	-0.052	6416	83	2.9455	4.89824	15.735	0.124922	0.207739	0.385489	0.41134	0.431426	23.5788	137.849	388.45	0.250504	1.22825	87.1732	2.02728	43.5795	43.5795	0	609.511	6.55459	510.199	268.35	3	6	0.888889	0.858787	0.470588	12466.8	10889	4245.09	1.1449	2.93675
35	0.285714	4	3	3	2	0	0	0	4	0	0	0	0.409946	170	0.614	2446	60	1.30202	7.18785	10.3206	0.0692178	0.382119	0.217749	0.423993	0.508289	18.8105	96.9794	212.378	0.161497	1.15003	63.0338	2.03335	26.6386	26.6386	0	432.378	6.08746	367.357	177.14	1	3	0.857143	0.708756	0.461538	6894.7	4435.73	3403.61	1.55436	2.0257
35	0.285714	4	3	3	2	0	0	0	4	0	0	0	0.409946	170	0.614	2446	60	1.15595	7.05766	10.4304	0.062001	0.378549	0.22663	0.419104	0.513852	18.644	93.8293	197.567	0.169588	1.15959	63.0338	2.03335	26.6386	26.6386	0	432.378	6.08746	367.357	177.14	1	3	0.857143	0.710176	0.461538	6763.05	4267.78	3332.76	1.58468	2.02927
35	0.285714	4	3	3	2	0	0	0	4	0	0	0	0.409946	170	0.614	2446	60	1.0318	7.19811	10.424	0.055313	0.385877	0.219743	0.431402	0.505382	18.6539	93.2156	189.289	0.169107	1.15653	63.0338	2.03335	26.6386	26.6386	0	432.378	6.08746	367.357	177.14	1	3	0.857143	0.669973	0.461538	6865.82	4268.27	3315.76	1.60857	2.07067
35	0.285714	4	3	3	2	0	0	0	4	0	0	0	0.409946	170	0.614	2446	60	1.63719	5.7768	10.319	0.0923245	0.325765	0.283975	0.442976	0.473317	17.733	85.9628	201.29	0.186433	1.20027	63.0338	2.03335	26.6386	26.6386	0	432.378	6.08746	367.357	177.14	1	3	0.857143	0.709053	0.461538	6299.71	4485.43	2881.98	1.40448	2.1859
35	0.285714	4	3	3	2	0	0	0	4	0	0	0	0.409946	170	0.614	2446	60	1.61237	5.66217	9.91887	0.0937783	0.329322	0.382882	0.442368	0.474316	17.1934	81.2847	189.032	0.182675	1.29957	63.0338	2.03335	26.6386	26.6386	0	432.378	6.08746	367.357	177.14	1	3	0.857143	0.751185	0.461538	6146.63	4231.11	2869.97	1.45272	2.14171
41.6	0	2	1	2	1	0	0	0	2	0	0	0	0.294077	80	0.866	443	22	0.537559	1.59	8.7078	0.0496115	0.146742	0.545346	0.564647	0.562148	10.8354	19.3811	37.6592	0.352735	1.67214	32.1374	2.00859	13.5315	7.59608	5.93542	215.185	5.08746	191.79	63.24	0	1	0.8	0.841007	0.444444	1944.2	1699.74	368.515	1.14382	5.27577
35	0.285714	4	3	3	2	0	0	0	4	0	0	0	0.409946	170	0.614	2446	60	1.80585	5.40715	9.47307	0.108225	0.324052	0.368318	0.46008	0.45327	16.6861	78.0937	187.28	0.175792	1.28167	63.0338	2.03335	26.6386	26.6386	0	432.378	6.08746	367.357	177.14	1	3	0.857143	0.841973	0.461538	5901.5	4249.1	2788.67	1.38888	2.11624
35	0.285714	4	3	3	2	0	0	0	4	0	0	0	0.409946	170	0.614	2446	60	1.66843	5.63454	9.6426	0.0984582	0.332508	0.422754	0.451825	0.462506	16.9456	79.8205	187.415	0.176775	1.33708	63.0338	2.03335	26.6386	26.6386	0	432.378	6.08746	367.357	177.14	1	3	0.857143	0.842235	0.461538	5943.15	4151.83	2778.29	1.43145	2.13914
35	0.285714	4	3	3	2	0	0	0	4	0	0	0	0.409946	170	0.614	2446	60	1.57904	6.45469	10.5774	0.0848436	0.346818	0.246875	0.410599	0.520965	18.6112	95.1685	221.587	0.176254	1.17844	63.0338	2.03335	26.6386	26.6386	0	432.378	6.08746	367.357	177.14	1	3	0.857143	0.736015	0.461538	6689.3	4633.85	3235.5	1.44357	2.06747
35	0.285714	4	3	3	2	0	0	0	4	0	0	0	0.409946	170	0.614	2446	60	1.17976	6.784	11.2387	0.061438	0.353288	0.231873	0.41402	0.505427	19.2024	97.5056	206.657	0.188955	1.15132	63.0338	2.03335	26.6386	26.6386	0	432.378	6.08746	367.357	177.14	1	3	0.857143	0.75179	0.461538	7036.86	4666.41	3118.79	1.50798	2.25628
35	0.285714	4	3	3	2	0	0	0	4	0	0	0	0.409946	170	0.614	2446	60	1.49612	6.66902	10.8273	0.0787745	0.35114	0.271148	0.415806	0.510638	18.9925	98.3846	225.409	0.177564	1.19759	63.0338	2.03335	26.6386	26.6386	0	432.378	6.08746	367.357	177.14	1	3	0.857143	0.725573	0.461538	6864.58	4556.67	3080.89	1.50649	2.22811
28	0.285714	4	3	3	2	0	0	0	4	0	0	0	0.440459	176	0.369	2667	63	1.53537	6.92124	11.6199	0.076476	0.344743	0.266133	0.415954	0.499972	20.0765	108.892	252.449	0.184086	1.18206	64.8837	2.02761	29.1551	29.1551	0	448.378	6.12928	376.147	197.37	1	3	0.857143	0.690965	0.461538	7733.83	5318.84	3359.88	1.45404	2.30182
28	0.285714	4	3	3	2	0	0	0	4	0	0	0	0.440459	176	0.369	2667	63	1.24447	7.19224	11.367	0.0628403	0.363176	0.210467	0.431895	0.474387	19.8037	104.851	226.395	0.180487	1.11675	64.8837	2.02761	29.1551	29.1551	0	448.378	6.12928	376.147	197.37	1	3	0.857143	0.732468	0.461538	7673.07	5152.63	3461.32	1.48916	2.21681
28	0.285714	4	3	3	2	0	0	0	4	0	0	0	0.440459	176	0.369	2667	63	1.22138	7.01039	11.1565	0.0629959	0.361579	0.240111	0.43027	0.482202	19.3883	100.4	215.315	0.181569	1.15258	64.8837	2.02761	29.1551	29.1551	0	448.378	6.12928	376.147	197.37	1	3	0.857143	0.67588	0.461538	7543.89	4979.27	3386.7	1.51506	2.22751
28	0.285714	4	3	3	2	0	0	0	4	0	0	0	0.440459	176	0.369	2667	63	1.6371	5.54161	11.2713	0.0887319	0.300358	0.285723	0.422715	0.45725	18.45	89.9857	210.691	0.208183	1.16569	64.8837	2.02761	29.1551	29.1551	0	448.378	6.12928	376.147	197.37	1	3	0.857143	0.795762	0.461538	7033	5226.94	2892.12	1.34553	2.43178
28	0.285714	4	3	3	2	0	0	0	4	0	0	0	0.440459	176	0.369	2667	63	1.43854	6.11106	9.66209	0.0835792	0.355053	0.365827	0.473748	0.465764	17.2117	81.7358	183.887	0.171026	1.30534	64.8837	2.02761	29.1551	29.1551	0	448.378	6.12928	376.147	197.37	1	3	0.857143	0.771627	0.461538	6612.68	4356.29	3130.01	1.51796	2.11267
41.6	0	2	1	2	1	0	0	0	2	0	0	0	0.348386	80	0.692	443	22	0.563163	1.7759	8.67747	0.0511198	0.161203	0.472206	0.544901	0.573398	11.0165	21.2973	40.9923	0.340758	1.5905	32.1374	2.00859	13.5315	7.59608	5.93542	216.193	5.08746	193.108	75.27	0	1	0.8	0.820612	0.444444	1965.1	1705.57	380.442	1.15217	5.16532
28	0.285714	4	3	3	2	0	0	0	4	0	0	0	0.440459	176	0.369	2667	63	1.84375	5.40411	9.71695	0.108681	0.318548	0.346217	0.455456	0.444172	16.9648	80.3909	194.174	0.179578	1.24585	64.8837	2.02761	29.1551	29.1551	0	448.378	6.12928	376.147	197.37	1	3	0.857143	0.794874	0.461538	6288.27	4616.83	2934.54	1.36203	2.14285
28	0.285714	4	3	3	2	0	0	0	4	0	0	0	0.440459	176	0.369	2667	63	1.6931	5.35063	10.0667	0.0989514	0.312711	0.367579	0.459559	0.451959	17.1104	79.9664	188.273	0.191253	1.2791	64.8837	2.02761	29.1551	29.1551	0	448.378	6.12928	376.147	197.37	1	3	0.857143	0.796759	0.461538	6240.91	4530.77	2960.7	1.37745	2.10792
28	0.285714	4	3	3	2	0	0	0	4	0	0	0	0.440459	176	0.369	2667	63	1.64037	6.45941	11.623	0.0831714	0.32751	0.228676	0.4135	0.496061	19.7228	104.739	247.617	0.191989	1.13824	64.8837	2.02761	29.1551	29.1551	0	448.378	6.12928	376.147	197.37	1	3	0.857143	0.748572	0.461538	7458.54	5374.03	3295.22	1.38788	2.26344
28	0.285714	4	3	3	2	0	0	0	4	0	0	0	0.440459	176	0.369	2667	63	1.29291	7.00762	11.6718	0.0647352	0.350866	0.235726	0.421396	0.485262	19.9723	105.942	231.664	0.188299	1.14238	64.8837	2.02761	29.1551	29.1551	0	448.378	6.12928	376.147	197.37	1	3	0.857143	0.621675	0.461538	7815.1	5296.17	3370.57	1.47561	2.31863
28	0.285714	4	3	3	2	0	0	0	4	0	0	0	0.440459	176	0.369	2667	63	1.45536	6.81245	11.5834	0.0733134	0.343175	0.254571	0.419215	0.501378	19.8512	105.684	240.38	0.187633	1.17516	64.8837	2.02761	29.1551	29.1551	0	448.378	6.12928	376.147	197.37	1	3	0.857143	0.578758	0.461538	7619.41	5155.78	3336.07	1.47784	2.28395
38	0.318182	4	3	3	2	0	0	0	4	0	0	0	0.403297	180	0.69	2866	65	1.60209	6.62903	12.6048	0.0768906	0.318154	0.254706	0.470981	0.472423	20.8359	114.372	269.074	0.203716	1.19811	66.9178	2.02781	29.4319	29.4319	0	462.404	6.16993	393.443	186.37	1	4	0.857143	0.736627	0.461538	8110.12	5735.08	3448.09	1.41412	2.35206
38	0.318182	4	3	3	2	0	0	0	4	0	0	0	0.403297	180	0.69	2866	65	1.59165	5.77237	11.7813	0.0831351	0.301503	0.215642	0.435686	0.440195	19.1453	95.9452	223.332	0.211521	1.09152	66.9178	2.02781	29.4319	29.4319	0	462.404	6.16993	393.443	186.37	1	4	0.857143	0.883115	0.461538	7335.11	5307.8	3192.83	1.38195	2.29737
38	0.318182	4	3	3	2	0	0	0	4	0	0	0	0.403297	180	0.69	2866	65	1.59538	6.5104	12.3719	0.0779083	0.317926	0.216116	0.466785	0.456326	20.4777	110.671	259.651	0.203124	1.13923	66.9178	2.02781	29.4319	29.4319	0	462.404	6.16993	393.443	186.37	1	4	0.857143	0.875298	0.461538	7810.28	5524.46	3313.48	1.41376	2.35712
38	0.318182	4	3	3	2	0	0	0	4	0	0	0	0.403297	180	0.69	2866	65	1.67618	5.80008	10.9256	0.0910875	0.315189	0.270174	0.456543	0.438769	18.4019	91.4049	216.026	0.195292	1.16549	66.9178	2.02781	29.4319	29.4319	0	462.404	6.16993	393.443	186.37	1	4	0.857143	0.837152	0.461538	7015.47	4871.92	3282.13	1.43998	2.13747
38	0.318182	4	3	3	2	0	0	0	4	0	0	0	0.403297	180	0.69	2866	65	1.30855	6.19577	11.1207	0.0702576	0.332657	0.275828	0.482777	0.446075	18.6251	91.5611	200.347	0.197814	1.20468	66.9178	2.02781	29.4319	29.4319	0	462.404	6.16993	393.443	186.37	1	4	0.857143	0.797142	0.461538	7278.84	4822.56	3223.52	1.50933	2.25804
116	0	2	1	2	1	0	0	0	2	0	0	0	0.375164	86	0.46	514	25	0.559761	1.61014	8.7383	0.0513156	0.147608	0.551525	0.542706	0.562535	10.9082	19.8626	38.6466	0.350807	1.65677	33.9933	1.99961	16.0734	10.1381	5.93528	230.177	5.16993	199.262	86.3	0	1	0.8	0.837441	0.444444	2098.29	1840.72	454.343	1.13993	4.61829
38	0.318182	4	3	3	2	0	0	0	4	0	0	0	0.403297	180	0.69	2866	65	1.26342	7.49364	10.7823	0.0646604	0.383515	0.222174	0.478614	0.410625	19.5394	103.889	225.511	0.163868	1.11141	66.9178	2.02781	29.4319	29.4319	0	462.404	6.16993	393.443	186.37	1	4	0.857143	0.832223	0.461538	7581.78	4621.62	3850.85	1.6405	1.96886
38	0.318182	4	3	3	2	0	0	0	4	0	0	0	0.403297	180	0.69	2866	65	1.63649	5.4056	11.4153	0.0886628	0.292869	0.329352	0.432502	0.441857	18.4574	89.2339	208.673	0.213851	1.20371	66.9178	2.02781	29.4319	29.4319	0	462.404	6.16993	393.443	186.37	1	4	0.857143	0.866452	0.461538	7128.27	5275.26	2911.17	1.35127	2.44859
38	0.318182	4	3	3	2	0	0	0	4	0	0	0	0.403297	180	0.69	2866	65	1.10404	7.07444	12.5988	0.0531369	0.340489	0.219499	0.473194	0.449348	20.7773	110.85	230.03	0.204781	1.14204	66.9178	2.02781	29.4319	29.4319	0	462.404	6.16993	393.443	186.37	1	4	0.857143	0.737055	0.461538	8300.14	5586.28	3413.61	1.48581	2.43148
38	0.318182	4	3	3	2	0	0	0	4	0	0	0	0.403297	180	0.69	2866	65	1.40514	7.1958	12.2756	0.0673069	0.344683	0.262323	0.475657	0.46875	20.8766	115.693	260.689	0.191008	1.20673	66.9178	2.02781	29.4319	29.4319	0	462.404	6.16993	393.443	186.37	1	4	0.857143	0.766229	0.461538	8151.05	5547.62	3642.7	1.46929	2.23764
38	0.318182	4	3	3	2	0	0	0	4	0	0	0	0.403297	180	0.69	2866	65	1.09821	7.06676	12.0316	0.0543761	0.349898	0.22405	0.466729	0.431838	20.1966	105.999	219.571	0.196794	1.12262	66.9178	2.02781	29.4319	29.4319	0	462.404	6.16993	393.443	186.37	1	4	0.857143	0.91754	0.461538	8028.7	5365.89	3446.34	1.49625	2.32963
43	0.318182	4	3	3	2	0	0	0	4	0	0	0	0.37241	174	0.935	2635	62	1.32859	6.93678	11.3231	0.067825	0.354126	0.226861	0.482641	0.457815	19.5884	102.806	226.749	0.183537	1.16732	65.068	2.03338	26.9153	26.9153	0	446.405	6.12928	384.653	166.14	1	4	0.857143	0.799161	0.461538	7197.77	4889.08	3360.18	1.47221	2.14208
43	0.318182	4	3	3	2	0	0	0	4	0	0	0	0.37241	174	0.935	2635	62	1.61274	5.7319	11.5851	0.0851961	0.302798	0.218647	0.440196	0.446951	18.9298	94.3328	220.356	0.209004	1.10579	65.068	2.03338	26.9153	26.9153	0	446.405	6.12928	384.653	166.14	1	4	0.857143	0.774708	0.461538	6895.25	5060.02	2988.46	1.36269	2.30729
43	0.318182	4	3	3	2	0	0	0	4	0	0	0	0.37241	174	0.935	2635	62	1.34881	7.08091	11.4395	0.0678847	0.356376	0.282502	0.482184	0.485099	19.8692	105.983	235.108	0.181805	1.24978	65.068	2.03338	26.9153	26.9153	0	446.405	6.12928	384.653	166.14	1	4	0.857143	0.783167	0.461538	7294.33	4758.72	3366.24	1.53283	2.16691
43	0.318182	4	3	3	2	0	0	0	4	0	0	0	0.37241	174	0.935	2635	62	1.60155	5.73489	10.9362	0.0876474	0.313851	0.296949	0.448249	0.432844	18.2727	89.4177	208.137	0.198876	1.17804	65.068	2.03338	26.9153	26.9153	0	446.405	6.12928	384.653	166.14	1	4	0.857143	0.849927	0.461538	6628.23	4547.48	3123.2	1.45756	2.12226
43	0.318182	4	3	3	2	0	0	0	4	0	0	0	0.37241	174	0.935	2635	62	1.35477	5.83121	11.1169	0.0740197	0.318595	0.273116	0.465041	0.440489	18.3029	87.7859	193.912	0.205539	1.17865	65.068	2.03338	26.9153	26.9153	0	446.405	6.12928	384.653	166.14	1	4	0.857143	0.7978	0.461538	6695.01	4650.03	2968.74	1.43978	2.25517
116	0	2	1	2	1	0	0	0	2	0	0	0	0.425596	86	0.286	514	25	0.591142	1.78958	8.69642	0.0533659	0.161556	0.483144	0.536039	0.573214	11.0771	21.7616	42.0386	0.338809	1.5924	33.9933	1.99961	16.0734	10.1381	5.93528	231.185	5.16993	200.58	98.33	0	1	0.8	0.818221	0.444444	2119.75	1847	466.507	1.14767	4.54389
43	0.318182	4	3	3	2	0	0	0	4	0	0	0	0.37241	174	0.935	2635	62	1.61262	5.24999	10.9131	0.0907204	0.295346	0.301894	0.439709	0.435826	17.7757	83.3587	193.528	0.21045	1.17743	65.068	2.03338	26.9153	26.9153	0	446.405	6.12928	384.653	166.14	1	4	0.857143	0.851944	0.461538	6404.83	4577.04	2861.78	1.39934	2.23806
43	0.318182	4	3	3	2	0	0	0	4	0	0	0	0.37241	174	0.935	2635	62	1.00349	7.32123	11.656	0.0502227	0.366414	0.239474	0.4809	0.470354	19.9807	104.38	209.994	0.187522	1.19073	65.068	2.03338	26.9153	26.9153	0	446.405	6.12928	384.653	166.14	1	4	0.857143	0.759869	0.461538	7492.24	4779.13	3385.77	1.5677	2.21286
43	0.318182	4	3	3	2	0	0	0	4	0	0	0	0.37241	174	0.935	2635	62	1.61134	7.29321	11.1119	0.0805008	0.364361	0.251848	0.479527	0.48201	20.0164	110.698	261.3	0.166353	1.21339	65.068	2.03338	26.9153	26.9153	0	446.405	6.12928	384.653	166.14	1	4	0.857143	0.79167	0.461538	7343.87	4795.75	3605.11	1.53133	2.03707
43	0.318182	4	3	3	2	0	0	0	4	0	0	0	0.37241	174	0.935	2635	62	1.00644	7.1082	11.3657	0.0516646	0.364891	0.279555	0.474798	0.459524	19.4803	99.3826	200.173	0.187583	1.21388	65.068	2.03338	26.9153	26.9153	0	446.405	6.12928	384.653	166.14	1	4	0.857143	0.782012	0.461538	7402.92	4642.72	3297.48	1.59452	2.24502
43	0.318182	4	3	3	2	0	0	0	4	0	0	0	0.37241	174	0.935	2635	62	1.40035	7.15841	11.2551	0.0706755	0.361284	0.250702	0.478677	0.484049	19.8138	106.354	238.991	0.17603	1.21343	65.068	2.03338	26.9153	26.9153	0	446.405	6.12928	384.653	166.14	1	4	0.857143	0.787266	0.461538	7326.97	4626.84	3525.09	1.58358	2.07852
58.4	0	2	2	1	1	0	0	0	2	0	0	0	0.306538	62	1.693	179	17	6.65793e-10	2.16298	4.73725	9.64885e-11	0.313465	0.457207	0.535886	0.560195	6.90023	10.2466	17.1468	0.264901	1.55329	24.352	2.02933	8.1317	8.1317	0	161.135	4.70044	140.478	49.36	0	0	1	0.885941	0.5	886.158	584.426	301.732	1.51629	2.93691
54.63	0.1	2	2	1	1	0	0	0	2	0	0	0	0.347632	74	1.515	270	23	0.0717343	2.92055	5.86239	0.00810129	0.329832	0.0909091	0.527235	0.575732	8.85467	17.7514	27.8343	0.24655	1.19388	28.0447	2.00319	10.6463	10.6463	0	192.169	4.90689	167.882	66.76	0	0	1	0.73343	0.5	1329.98	886.902	446.264	1.49959	2.98026
68.9	0.1	2	2	1	1	0	0	0	2	0	0	0	0.264304	68	1.594	230	19	0.0733841	2.44238	6.30123	0.00832302	0.277008	0.0952381	0.542256	0.554838	8.817	16.0317	25.978	0.286001	1.19233	26.2045	2.01573	8.11785	8.11785	0	176.169	4.80735	159.092	46.53	0	0	0.75	0.816687	0.428571	1247.05	993.643	256.516	1.25503	4.8615
72.56	0.1	2	2	1	1	0	0	0	2	0	0	0	0.264304	68	1.76	226	19	0.0751163	2.74335	5.56299	0.0089622	0.327312	0.0952381	0.515971	0.531923	8.38146	15.8852	25.413	0.247794	1.14313	26.2024	2.01557	8.11948	8.11948	0	176.169	4.80735	159.092	46.53	0	0	1	0.731057	0.5	1186.04	832.581	356.637	1.42453	3.32562
70.67	0.1	2	2	1	1	0	0	0	2	0	0	0	0.281993	68	2.13	226	19	0.0772289	2.10107	6.34682	0.00905899	0.246456	0.1	0.482711	0.541801	8.52512	13.9875	23.5425	0.308364	1.12451	26.2024	2.01557	8.13344	8.13344	0	175.161	4.80735	157.774	49.36	0	0	0.75	0.810894	0.428571	1156.12	850.109	309.124	1.35997	3.73998
116	0	2	1	2	1	0	0	0	2	0	0	0	0.361279	86	0.46	514	25	0.626886	1.86929	8.60485	0.056471	0.168389	0.546516	0.46632	0.557565	11.101	22.651	43.8354	0.331355	1.5704	33.9933	1.99961	16.0734	10.1381	5.93528	231.185	5.16993	200.58	83.47	0	1	0.8	0.840892	0.444444	2105.33	1850.99	468.435	1.13741	4.49438
70.67	0.1	2	2	1	1	0	0	0	2	0	0	0	0.264304	68	2.13	226	19	0.0735514	2.43789	6.31371	0.00833429	0.276244	0.0952381	0.49685	0.566875	8.82515	16.0358	25.9931	0.286567	1.15896	26.2024	2.01557	8.13344	8.13344	0	176.169	4.80735	159.092	46.53	0	0	0.75	0.811281	0.428571	1171.83	849.285	325.662	1.37979	3.59831
61.92	0.1	2	2	1	1	0	0	0	2	0	0	0	0.264304	68	1.76	226	19	0.0751502	2.8947	5.30981	0.00907648	0.349616	0.0952381	0.566719	0.561828	8.27966	15.9869	25.4216	0.230981	1.22379	26.2024	2.01557	8.12052	8.12052	0	176.169	4.80735	159.092	46.53	0	0	0.75	0.853843	0.428571	1180.96	854.567	329.578	1.38194	3.58326
48.9	0	3	3	2	2	0	0	0	3	0	0	0	0.195452	96	3.226	566	28	0.86782	3.02373	7.9819	0.0730891	0.254663	0.225302	0.344862	0.538428	11.8735	33.686	66.5044	0.254186	1.10859	37.1492	2.06384	8.19101	8.19101	0	238.239	5.32193	214.406	46.53	0	1	0.8	0.601185	0.444444	2317.33	1676.21	818.891	1.38248	2.82984
48.9	0	3	3	2	2	0	0	0	3	0	0	0	0.208222	96	3.226	566	28	0.899718	2.76885	7.52559	0.0803739	0.247348	0.233657	0.328749	0.53275	11.1942	30.0993	60.0411	0.254209	1.09516	37.1492	2.06384	8.19101	8.19101	0	237.231	5.32193	213.088	49.36	0	1	0.8	0.733517	0.444444	2277.11	1653.89	800.955	1.37682	2.84299
53.88	0	3	3	2	2	0	0	0	3	0	0	0	0.262775	102	2.82	640	31	0.837996	3.16468	7.98405	0.0699103	0.264015	0.217541	0.352199	0.518738	11.9867	34.6096	67.7699	0.249556	1.08848	38.9899	2.0521	10.7515	10.7515	0	254.238	5.39232	223.196	66.76	0	1	0.8	0.605048	0.444444	2446	1730.13	893.67	1.41376	2.73703
53.88	0	3	3	2	2	0	0	0	3	0	0	0	0.275005	102	2.82	640	31	0.867596	2.72217	8.62331	0.0710383	0.22289	0.225322	0.326359	0.516169	12.2131	33.3174	65.8966	0.279554	1.06785	38.9899	2.0521	10.7515	10.7515	0	253.23	5.39232	221.878	69.59	0	1	0.8	0.73797	0.444444	2440.52	1748.71	869.563	1.39561	2.80661
53.88	0	3	3	2	2	0	0	0	3	0	0	0	0.275005	102	2.82	640	31	0.867651	2.99333	7.45344	0.0766854	0.264559	0.22532	0.341337	0.514686	11.3144	31.3747	62.047	0.244067	1.08134	38.9899	2.0521	10.7515	10.7515	0	253.23	5.39232	221.878	69.59	0	1	0.8	0.746605	0.444444	2403.61	1701.48	879.888	1.41266	2.73172
55.34	0	3	3	2	2	0	0	0	3	0	0	0	0.262775	102	2.981	644	32	0.83781	2.94132	8.75188	0.066859	0.234724	0.217532	0.335939	0.530242	12.531	35.5388	69.6368	0.273813	1.08371	38.9915	2.05219	10.7255	10.7255	0	254.238	5.39232	223.196	66.76	0	1	0.8	0.750028	0.444444	2602.9	1955.99	824.663	1.33073	3.15632
55.34	0	3	3	2	2	0	0	0	3	0	0	0	0.275005	102	2.981	644	32	0.867531	2.69524	8.38381	0.0726175	0.225608	0.225314	0.318987	0.50985	11.9466	32.2078	63.7574	0.276331	1.05415	38.9915	2.05219	10.7255	10.7255	0	253.23	5.39232	221.878	69.59	0	1	0.8	0.856493	0.444444	2562.22	1930.27	809.669	1.32738	3.16452
47.8	0	3	3	2	2	0	0	0	3	0	0	0	0.333847	108	2.739	742	35	0.837411	1.79608	12.5526	0.0551432	0.118271	0.217548	0.312351	0.562254	15.1861	34.5613	68.6273	0.369939	1.09215	40.811	2.04055	13.3559	13.3559	0	269.23	5.45943	230.668	89.82	0	1	1	0.982422	0.5	3034.12	2619.63	592.179	1.15822	5.12366
	0.176471	3	3	3	3	0	0	1	2	0	0	0	0.223812	110	5.347	1001	30	1.00873	2.20372	20.6656	0.0422451	0.0922906	0.395908	0.342779	0.586428	23.878	68.6102	138.427	0.399098	1.32512	42.8487	2.04042	12.456	0	9.31955	295.404	5.52356	263.226	66.05	1	3	1	0.942764	0.5	4877.04	4709.67	511.08	1.03554	9.54262
1.88	0.2	4	4	3	3	0	0	1	3	0	0	0	0.249847	148	3.828	2059	43	2.13449	6.76561	13.9459	0.0934295	0.29614	0.461412	0.4248	0.449943	22.846	138.561	362.801	0.207823	1.33615	57.7259	2.06164	24.0436	2.61396	15.8075	395.455	5.9542	334.336	98.72	0	6	1	0.607203	0.5	6792.57	4840.47	2982.07	1.40329	2.2778
1.9	0.272727	4	4	3	3	0	0	1	3	0	0	0	0.243655	152	4.568	2299	45	2.03057	8.12372	17.3696	0.0737748	0.295152	0.451874	0.421782	0.482907	27.5239	192.871	506.919	0.223305	1.35656	59.7483	2.06029	21.524	2.61421	15.8102	405.518	6	362.861	98.72	0	7	0.875	0.699807	0.466667	7677.79	5632.92	3075.14	1.36302	2.49673
1.92	0.238095	4	4	3	3	0	0	1	3	0	0	0	0.265141	152	3.582	2299	45	2.02269	9.07962	13.6414	0.0817456	0.366947	0.486762	0.45738	0.49447	24.7437	169.816	445.087	0.163481	1.43861	59.7483	2.06029	24.3078	5.39801	15.8102	407.491	6	354.355	107.95	0	7	0.875	0.660995	0.466667	7533.96	5128.28	3417.17	1.4691	2.20474
2.85	0.2	4	4	3	3	0	0	1	3	0	0	0	0.248557	150	5.088	1973	46	1.46462	6.9785	10.6733	0.0766158	0.365052	0.380948	0.41263	0.532756	19.1165	100.337	228.545	0.168749	1.32633	57.5887	2.05674	23.8295	2.61409	16.16	411.91	5.9542	343.48	102.18	1	5	1	0.705603	0.5	7534.13	5193.7	3205.61	1.45063	2.3503
2.9	0.2	4	4	3	3	0	0	1	3	0	0	0	0.224551	150	5.264	1973	46	1.46544	7.01209	10.6957	0.0764313	0.365722	0.381228	0.409639	0.534263	19.1733	100.949	230.03	0.168385	1.32513	57.5887	2.05674	23.8295	2.61409	16.16	456.36	5.9542	347.552	102.18	1	5	1	0.705554	0.5	9551.98	7020.45	3421.58	1.36059	2.79169
2.6	0.2	4	4	3	3	0	0	1	3	0	0	0	0.258604	150	4.627	1973	46	1.46569	6.88496	10.6346	0.0772015	0.362648	0.378052	0.417727	0.52813	18.9852	98.8968	225.198	0.170113	1.32391	57.5887	2.05674	23.8295	2.61409	16.16	395.455	5.9542	334.336	102.18	0	5	1	0.708706	0.5	6658.35	4553.28	2951.3	1.46232	2.25607
2.98	0.272727	4	4	3	3	0	0	1	3	0	0	0	0.252195	154	5.367	2209	48	1.87808	4.816	12.1446	0.0996928	0.255644	0.417042	0.507403	0.445121	18.8387	90.342	219.027	0.233497	1.36957	59.6111	2.05556	21.3098	2.61435	16.1627	405.518	6	362.861	102.18	1	6	0.857143	0.756244	0.461538	5664.69	4747.65	1983.21	1.19316	2.85632
2.24	0.238095	4	4	3	3	0	0	1	3	0	0	0	0.273639	154	4.381	2209	48	1.33072	7.02221	14.8176	0.0574317	0.303067	0.37361	0.345491	0.457934	23.1705	133.115	294.749	0.229626	1.17704	59.6111	2.05556	24.0936	5.39814	16.1627	407.491	6	354.355	111.41	0	6	0.857143	0.922101	0.461538	7604.15	5483.49	2928.46	1.38674	2.59664
	0.428571	2	2	2	2	0	0	1	1	0	0	0	0.195778	106	5.271	879	29	1.29934	1.97785	14.749	0.0720811	0.109721	0.404817	0.560158	0.416177	18.0261	50.9051	106.835	0.363648	1.38115	39.4514	1.97257	17.9274	3.00389	6.02195	323.532	5.39232	292.997	63.25	1	4	0.833333	0.919467	0.454545	6361.78	6207.44	504.856	1.02486	12.6012
0.234	0	4	4	4	4	0	0	1	3	0	0	0	0.278344	152	5.413	2603	44	1.32571	1.82455	33.532	0.0361403	0.0497393	0.437495	0.484336	0.592228	36.6822	108.053	225.843	0.43559	1.51406	59.5713	2.05418	20.4267	8.21523	6.56823	418.491	6	358.051	116.36	1	6	0.888889	0.940094	0.470588	12077.2	11704.6	1135.69	1.03184	10.6343
	0.125	3	3	3	3	0	0	1	2	0	0	0	0.209643	110	5.532	973	31	1.14023	2.33393	16.6969	0.0565283	0.115707	0.327206	0.338333	0.568019	20.171	60.6689	125.274	0.370824	1.23356	42.8462	2.0403	15.001	0	9.31671	315.822	5.52356	261.142	66.05	1	3	0.833333	0.821498	0.454545	4535.59	4428.75	747.636	1.02413	6.06658
	0	2	2	2	2	0	0	1	1	0	0	0	0.35529	66	2.284	251	15	0	1.64985	7.85582	0	0.173565		0.476331	0.454423	9.50567	12.9609	22.4666	0.369827		26.2205	2.01696	14.0708	2.52143	6.01363	209.271	4.80735	153.713	74.25	0	1	1	0.824623	0.5	2115.94	1929.1	186.843	1.09685	11.3247
	0	2	2	2	2	0	0	1	1	0	0	0	0.370619	66	2.284	251	15	0	1.72938	7.06686	0	0.196604		0.500302	0.46057	8.79624	12.2213	21.0175	0.352547		26.2205	2.01696	14.0708	2.52143	6.01363	208.263	4.80735	152.394	77.08	0	1	1	0.728638	0.5	2066.73	1880.16	186.569	1.09923	11.0776
	0.428571	2	2	2	2	0	0	1	1	0	0	0	0.279578	92	3.909	802	25	0.374191	2.66058	22.4881	0.014661	0.104243	0.331866	0.443526	0.613648	25.5229	69.2418	117.153	0.410822	1.38904	38.1615	2.0085	15.1102	3.00376	6.48714	294.438	5.32193	269.707	82.22	0	6	0.857143	0.964936	0.461538	5524.12	4912.7	673.074	1.12446	8.2073
0.124	0	2	2	2	2	0	0	1	1	0	0	0	0.344924	60	1.438	197	13	0	1.78012	6.44074	0	0.216537		0.528808	0.471936	8.22086	11.4653	19.6861	0.337598		24.3624	2.0302	14.5487	0	9.01448	194.259	4.70044	138.623	66.91	0	1	0.75	0.874347	0.428571	1642.02	1460.84	181.178	1.12402	9.06298
	0	2	2	2	2	0	0	2	0	0	0	0	0.465889	62	1.418	196	12	0	0.801089	7.6821	0	0.0944325		0.555024	0.500623	8.48318	6.15404	14.6372	0.429176		24.1307	2.01089	23.0653	0	12.0088	232.334	4.70044	136.068	108.04	0	1	0.75	0.743876	0.428571	2409.32	2225.13	184.193	1.08278	13.0804
	0.0666667	3	3	3	3	0	0	1	2	0	0	0	0.190859	98	4.172	665	26	1.53596	4.4141	5.98749	0.128666	0.369766	0.454631	0.279506	0.504317	11.9376	42.4058	94.9379	0.126175	1.23845	39.129	2.05942	11.6065	0	6.04497	283.394	5.39232	234.829	54.02	0	3	1	0.74507	0.5	3008.93	2095.98	1284.91	1.43557	2.34175
0.29	0	2	2	2	2	0	0	1	1	0	0	0	0.279912	60	2.69	197	13	0	1.72516	6.98099	0	0.198154		0.500596	0.463089	8.70614	12.0433	20.7495	0.351384		24.3624	2.0302	11.546	0	6.01178	193.271	4.70044	144.922	54.02	0	1	0.75	0.755115	0.428571	1631.59	1446.97	184.619	1.12759	8.8376
0.095	0.2	2	2	2	2	0	0	2	0	0	0	0	0.442557	66	0.622	262	12	0.792282	1.20775	7.09894	0.0870738	0.132735	0.330355	0.468394	0.444025	9.09897	15.155	31.0468	0.335144	1.24277	26.1289	2.00992	23.0212	0	11.9847	249.385	4.80735	168.219	110.17	0	2	1	0.804623	0.5	2862.64	2763.13	292.939	1.03601	9.77211
13.2	0.0967742	7	5	5	4	0	0	3	4	0	0	0	0.173213	238	7.565	6449	71	1.69284	6.93311	30.4289	0.0433451	0.177522	0.416016	0.389328	0.549936	39.0549	274.215	670.402	0.33435	1.35528	87.6976	2.08804	32.1918	4.97813	15.5082	720.479	6.58496	511.021	124.36	2	7	1	0.852487	0.5	29044.2	24688.1	6148.37	1.17644	4.72388
1.8	0.0967742	7	5	5	4	0	0	3	4	0	0	0	0.219698	254	5.794	8055	77	1.57401	7.65206	32.9306	0.0373373	0.181515	0.387555	0.459902	0.610503	42.1567	315.865	754.652	0.335861	1.45796	93.4131	2.07585	40.0759	9.81886	18.542	767.493	6.67243	539.598	168.06	2	8	1	0.831917	0.5	34068.9	28650.3	7272.38	1.18913	4.6847
	0.125	3	3	3	3	0	0	1	2	0	0	0	0.209643	110	5.743	1013	30	0.384225	2.26004	21.1882	0.016122	0.0948306	0.379017	0.471187	0.585125	23.8324	56.8956	99.1271	0.416786	1.43533	42.8516	2.04055	14.986	0	9.32525	315.822	5.52356	261.142	66.05	1	3	1	0.900188	0.5	6796.62	6479.41	413.255	1.04896	16.4466
1.1	0.0967742	7	5	5	4	0	0	3	4	0	0	0	0.219698	254	5.794	7839	78	2.16121	4.5763	40.75	0.0455112	0.0963684	0.412718	0.400697	0.583717	47.4875	284.444	734.963	0.39359	1.39713	93.4156	2.0759	40.1085	9.83472	18.5538	767.493	6.67243	539.598	168.06	2	8	1	0.946538	0.5	35959.5	34846.2	4564.35	1.03195	7.87833
2.2	0.125	7	5	5	4	0	0	3	4	0	0	0	0.201345	254	7.932	7877	78	1.9515	7.84069	36.9176	0.0417793	0.16786	0.401364	0.38153	0.55637	46.7098	376.805	988.396	0.342771	1.33926	93.4243	2.0761	37.5328	10.3098	15.511	766.504	6.67243	545.898	153.82	2	8	0.9	0.91871	0.473684	30411.8	25542.3	8693.34	1.19065	3.49829
7.3	0.125	7	5	5	4	0	0	3	4	0	0	0	0.170847	254	8.102	7841	78	1.18921	7.17963	33.1557	0.0286388	0.172901	0.362259	0.399542	0.534463	41.5245	286.013	610.623	0.348845	1.29626	93.4272	2.07616	37.5421	7.78131	15.5134	784.95	6.67243	552.318	133.59	2	8	1	0.874748	0.5	36744.1	31691.2	6660.46	1.15944	5.51675
0.7	0.0967742	7	5	5	4	0	0	3	4	0	0	0	0.151688	256	9.431	7871	79	1.90238	6.55369	31.1171	0.0480724	0.165609	0.437931	0.394327	0.492185	39.5732	275.596	703.124	0.339739	1.32444	93.2457	2.07213	39.7428	4.97824	15.5082	823.814	6.67243	556.654	124.36	2	7	0.9	0.950376	0.473684	37218.4	33837.3	6676.05	1.09992	5.57491
2.3	0.0967742	7	5	5	4	0	0	3	4	0	0	0	0.158243	250	8.809	7393	76	1.87002	6.56263	30.9986	0.0474248	0.166432	0.449023	0.394131	0.495769	39.4313	273.673	693.526	0.339607	1.33892	91.4031	2.07734	37.2381	4.97851	15.5084	789.369	6.64386	541.443	124.36	2	7	0.9	0.948132	0.473684	33496.1	29907.8	6442.68	1.11998	5.1991
0.5	0.0967742	7	5	5	4	0	0	3	4	0	0	0	0.260801	270	4.023	9493	84	1.91876	7.66036	34.0018	0.0440275	0.175773	0.446001	0.433397	0.65508	43.581	340.406	883.76	0.33515	1.53448	99.1261	2.06513	48.0226	14.6924	21.6033	814.506	6.75489	568.176	211.76	2	9	1	0.890305	0.5	36485.8	30897.9	7984.52	1.18085	4.56957
1.1	0.0967742	7	5	5	4	0	0	3	4	0	0	0	0.210359	260	6.416	8536	80	1.69461	8.10407	31.8459	0.0406923	0.194601	0.441435	0.430067	0.597522	41.6446	325.781	804.774	0.32353	1.46902	95.261	2.07089	42.6074	9.81358	18.5376	801.938	6.70044	554.809	168.06	2	8	1	0.778887	0.5	34818.4	28736.1	8535.09	1.21166	4.07944
1.6	0.0967742	7	5	5	4	0	0	3	4	0	0	0	0.158243	250	8.809	7428	76	2.80986	5.89835	25.5478	0.0820254	0.172185	0.386927	0.444842	0.554162	34.256	239.049	696.721	0.309343	1.38593	91.4049	2.07738	37.2207	4.98096	15.5095	789.369	6.64386	541.443	124.36	2	7	0.9	0.861501	0.473684	25158.7	23179.1	6661.4	1.0854	3.77679
33.2	0.0857143	8	6	5	4	0	0	3	5	0	0	0	0.161933	264	8.831	8495	80	3.04144	6.52281	39.4646	0.0620337	0.13304	0.432285	0.343295	0.542826	49.0288	397.288	1229.24	0.353694	1.31841	96.5475	2.09886	32.2504	5.00138	15.5188	770.538	6.72792	551.676	124.36	2	7	1	0.929777	0.5	30141.7	26084.9	8706.57	1.15553	3.46195
8.5	0.125	7	5	5	4	0	0	3	4	0	0	0	0.162364	250	8.624	7358	76	2.04936	6.24023	35.4136	0.0468928	0.142787	0.434255	0.372099	0.518628	43.7032	306.353	802.942	0.35774	1.32498	91.4024	2.07733	34.7243	4.97761	15.5079	768.951	6.64386	543.528	124.36	2	7	1	0.977987	0.5	31748.5	28134.9	6003.8	1.12844	5.28807
	0.125	3	3	3	3	0	0	1	2	0	0	0	0.234971	104	5.121	873	28	0.380509	2.2617	20.8831	0.0161745	0.0961394	0.379282	0.470735	0.600539	23.5253	56.0381	97.5352	0.415765	1.45056	40.9933	2.04967	12.4592	0	9.32315	281.377	5.45943	245.93	66.05	1	3	0.833333	0.964351	0.454545	4754.48	4436.85	412.494	1.07159	11.5262
5.1	0.125	7	5	5	4	0	0	3	4	0	0	0	0.215745	260	6.231	8326	80	2.53122	6.67846	35.5754	0.0565192	0.149122	0.435231	0.367379	0.614608	44.7851	344.542	990.716	0.345769	1.41722	95.2647	2.07097	40.1103	9.83567	18.5547	781.519	6.70044	556.894	168.06	2	8	1	0.955011	0.5	33457.2	29077.9	7087.53	1.1506	4.72057
19.8	0.125	7	5	5	4	0	0	3	4	0	0	0	0.161755	254	8.278	7877	78	2.75264	6.69056	31.1285	0.0678464	0.164907	0.373108	0.351219	0.618067	40.5717	312.369	926.225	0.325435	1.34239	93.4243	2.0761	37.5328	7.76631	15.511	829.401	6.67243	556.391	133.59	2	8	0.9	0.854095	0.473684	35683.6	31805.7	7743.64	1.12192	4.60812
3.9	0.125	7	5	5	4	0	0	3	4	0	0	0	0.223015	264	5.709	8859	82	2.45648	6.0882	37.9975	0.0527796	0.13081	0.384316	0.364968	0.602854	46.5422	339.632	954.447	0.362308	1.35214	97.289	2.06998	42.9291	12.6387	18.5633	797.519	6.72792	565.685	177.29	2	9	0.9	0.912522	0.473684	35775.3	31988.5	6950.39	1.11838	5.14724
23.8	0.125	7	5	5	4	0	0	3	4	0	0	0	0.169897	244	7.791	6883	74	1.67871	6.32889	32.4794	0.0414628	0.156319	0.442907	0.378483	0.526228	40.487	270.706	656.266	0.351664	1.34762	89.5536	2.08264	32.1898	4.97735	15.5078	734.506	6.61471	528.317	124.36	2	7	1	0.968235	0.5	29479.4	25680	5851.44	1.14795	5.03798
28.6	0.125	7	5	5	4	0	0	3	4	0	0	0	0.169897	244	8.002	6919	73	2.90803	6.50773	33.746	0.0673751	0.150775	0.371763	0.372515	0.537647	43.1617	336.669	1018.46	0.336387	1.28193	89.5549	2.08267	32.1957	4.9797	15.5089	734.506	6.61471	528.317	124.36	2	7	1	0.854961	0.5	24929.1	21972.7	7478.58	1.13455	3.3334
20.4	0.125	7	5	5	4	0	0	3	4	0	0	0	0.169897	244	8.002	6955	73	1.68486	7.5711	31.9418	0.0408968	0.183774	0.426244	0.427939	0.5984	41.1978	308.409	757.064	0.331497	1.45258	89.5552	2.08268	32.1974	4.98036	15.5092	734.506	6.61471	528.317	124.36	2	7	0.9	0.804063	0.473684	30323.6	25329.2	6741.06	1.19718	4.49834
	0.125	3	3	3	3	0	0	1	2	0	0	0	0.209643	110	5.532	1001	30	1.051	2.34726	16.9994	0.0515255	0.115075	0.396919	0.359242	0.55289	20.3976	60.2352	122.57	0.37505	1.30905	42.8487	2.04042	14.9795	0	9.31955	315.822	5.52356	261.142	66.05	1	3	1	0.903645	0.5	5963.45	5797.23	508.985	1.02867	11.7163
	0.125	3	3	3	3	0	0	1	2	0	0	0	0.209643	110	5.743	1013	29	0.247299	2.67896	21.3471	0.0101881	0.110366	0.372999	0.491296	0.590267	24.2734	63.1296	101.546	0.409584	1.45456	42.8508	2.04051	14.9913	0	9.32503	315.822	5.52356	261.142	66.05	1	3	1	0.982139	0.5	6394.84	5896.81	570.287	1.08446	11.2134
	0.125	3	3	3	3	0	0	1	2	0	0	0	0.334502	120	3.35	1353	33	0.44449	2.31986	26.9495	0.014959	0.0780732	0.397193	0.444237	0.605707	29.7139	75.529	133.032	0.430226	1.44714	46.7111	2.03092	20.3442	4.83705	12.3664	328.391	5.64386	274.508	109.75	0	4	1	0.864897	0.5	7634.28	7306.28	482.701	1.04489	15.8157
1.96	0.2	4	4	3	3	0	0	1	3	0	0	0	0.240141	148	4.289	2059	43	2.15177	6.84701	13.9558	0.0937401	0.298285	0.464637	0.420031	0.450564	22.9546	140.319	368.887	0.205981	1.33523	57.7259	2.06164	24.0436	2.61396	15.8075	411.91	5.9542	343.48	98.72	0	6	1	0.610575	0.5	7665.93	5521.39	3214.22	1.38841	2.385
2	0.2	4	4	3	3	0	0	1	3	0	0	0	0.216947	148	4.465	2059	43	2.15157	6.87141	13.9962	0.0934687	0.298508	0.465236	0.418244	0.450916	23.0192	141.072	371.015	0.206018	1.3344	57.7259	2.06164	24.0436	2.61396	15.8075	456.36	5.9542	347.552	98.72	0	6	1	0.626974	0.5	9720.45	7408.62	3419.68	1.31205	2.8425
76.53	0.136364	4	3	4	3	0	0	1	3	0	0	0	0.264617	172	2.674	3857	49	0.911277	3.83217	29.5413	0.0265796	0.111775	0.339822	0.554913	0.555982	34.2848	143.62	281.068	0.396234	1.45072	67.3495	2.0409	31.6384	11.0252	15.5738	528.38	6.16993	403.242	139.46	1	7	0.9	0.834494	0.473684	23374.6	21975.4	1977.28	1.06367	11.8216
47.96	0.173913	4	3	4	3	0	0	1	3	0	0	0	0.275749	172	2.487	3831	50	1.25686	3.49152	28.7931	0.0374719	0.104096	0.427395	0.468703	0.563004	33.5415	141.109	301.005	0.393824	1.4591	67.3478	2.04084	29.1101	11.0251	15.5715	462.503	6.16993	399.936	127.43	0	7	0.9	0.97821	0.473684	16103.5	15282.7	1471.65	1.05371	10.9425
	0.416667	4	3	4	3	0	0	1	3	0	0	0	0.176439	176	6.418	4109	54	1.29436	3.13436	28.8372	0.0389094	0.0942213	0.376878	0.427336	0.608665	33.2659	131.769	282.026	0.400152	1.41288	69.3784	2.04054	30.1375	5.35928	16.6481	522.492	6.20945	441.938	91.95	2	9	0.9	0.876168	0.473684	16795.6	15652.8	2204.4	1.07301	7.61912
	0.416667	4	3	4	3	0	0	1	3	0	0	0	0.178397	176	6.259	4109	54	2.33095	5.1585	18.5164	0.0896315	0.198359	0.436989	0.434422	0.547264	26.0059	150.702	399.353	0.284007	1.41868	69.3784	2.04054	30.1375	5.35928	16.6481	523.5	6.20945	443.256	93.15	2	9	0.9	0.693715	0.473684	12837	10558.6	3934.55	1.21579	3.26264
	0.416667	4	3	4	3	0	0	1	3	0	0	0	0.178397	176	6.259	4109	54	1.91897	3.30994	22.9632	0.0680678	0.117407	0.323764	0.449907	0.581868	28.1921	126.424	300.471	0.360894	1.35554	69.3784	2.04054	30.1375	5.35928	16.6481	523.5	6.20945	443.256	93.15	2	9	0.9	0.862899	0.473684	13184.8	12228.6	2564.71	1.07819	5.14087
	0.310345	5	4	5	4	0	0	1	4	0	0	0	0.126679	206	5.534	5430	63	1.63521	10.4402	20.8222	0.049706	0.317353	0.358853	0.410235	0.539276	32.8976	268.508	656.878	0.224706	1.30836	80.149	2.0551	30.2057	7.97203	17.1824	568.495	6.42626	498.433	71.85	2	9	1	0.648402	0.5	18208.9	12782.2	6409.06	1.42455	2.84112
	0.310345	5	4	5	4	0	0	1	4	0	0	0	0.126679	206	5.534	5430	63	1.46531	11.3966	18.3052	0.0470148	0.365661	0.378348	0.394019	0.511669	31.1671	252.139	588.994	0.190493	1.28404	80.149	2.0551	30.2057	7.97203	17.1824	568.495	6.42626	498.433	71.85	2	9	1	0.618072	0.5	16569.2	9896.7	7703.01	1.67422	2.15101
	0.310345	5	4	5	4	0	0	1	4	0	0	0	0.128567	206	5.375	5430	63	1.78054	8.11589	23.8466	0.0527677	0.240521	0.465939	0.395923	0.547561	33.743	250.447	628.79	0.280034	1.40942	80.149	2.0551	30.2057	7.97203	17.1824	569.503	6.42626	499.752	73.05	2	9	1	0.802865	0.5	19002.9	15555.9	4823.76	1.22159	3.93944
	0.310345	5	4	5	4	0	0	1	4	0	0	0	0.128567	206	5.375	5430	63	1.93771	7.6899	22.1609	0.0609562	0.241909	0.389143	0.363566	0.458641	31.7885	228.257	590.259	0.272851	1.21135	80.149	2.0551	30.2057	7.97203	17.1824	569.503	6.42626	499.752	73.05	2	9	1	0.841926	0.5	17964	14700.7	4702.81	1.22199	3.81985
0.24	0.257143	6	5	6	5	0	0	1	5	0	0	0	0.116786	242	10.412	8597	73	2.16516	8.52641	22.689	0.0648627	0.25543	0.425551	0.393046	0.454939	33.3806	261.042	713.286	0.25978	1.27354	95.1053	2.06751	33.5967	5.93435	16.9127	695.103	6.67243	585.073	80.95	3	12	0.909091	0.846884	0.47619	20852.6	16779	6285.66	1.24279	3.31749
0.24	0.257143	6	5	6	5	0	0	1	5	0	0	0	0.116786	242	10.412	8597	73	1.94478	6.37657	29.4233	0.0515247	0.168939	0.407444	0.352191	0.543273	37.7447	257.243	659.868	0.334652	1.30291	95.1053	2.06751	33.5967	5.93435	16.9127	695.103	6.67243	585.073	80.95	3	12	0.909091	0.859729	0.47619	24284.2	19425.2	7026.54	1.25014	3.45607
0.24	0.257143	6	5	6	5	0	0	1	5	0	0	0	0.118345	242	10.253	8597	73	2.19466	5.40854	31.2711	0.0564552	0.139129	0.502293	0.403053	0.564592	38.8743	249.63	659.689	0.353312	1.46994	95.1053	2.06751	33.5967	5.93435	16.9127	696.111	6.67243	586.391	82.15	3	12	0.909091	0.893518	0.47619	24543.3	21387.3	5892.8	1.14756	4.16497
24.38	0.136364	4	3	4	3	0	0	1	3	0	0	0	0.325819	182	0.028	4657	53	1.7219	4.14779	30.2558	0.0476643	0.114816	0.445152	0.487431	0.563452	36.1255	184.734	436.949	0.37814	1.49604	71.2092	2.03455	36.9881	18.3742	18.614	479.423	6.24793	401.499	156.11	0	8	0.909091	0.847406	0.47619	16943	16109.1	2262.27	1.05177	7.48936
0.24	0.257143	6	5	6	5	0	0	1	5	0	0	0	0.118345	242	10.253	8597	73	2.87111	9.68051	18.3533	0.0929014	0.313235	0.428428	0.450178	0.554554	30.905	258.158	799.172	0.195398	1.43316	95.1053	2.06751	33.5967	5.93435	16.9127	696.111	6.67243	586.391	82.15	3	12	0.909091	0.594695	0.47619	20679.7	15356.6	9242.21	1.34663	2.23753
88.74	0.257143	6	5	6	5	0	0	1	5	0	0	0	0.111331	248	11.034	9053	76	3.17996	6.38728	23.8818	0.0950689	0.190955	0.473024	0.398235	0.5849	33.4491	248.795	767.315	0.285482	1.45616	96.9528	2.06283	36.1339	5.93304	16.9127	729.548	6.70044	600.284	80.95	3	12	0.909091	0.773268	0.47619	21949.1	18065.5	8128.32	1.21497	2.70032
88.74	0.257143	6	5	6	5	0	0	1	5	0	0	0	0.111331	248	11.034	9053	76	1.91742	6.09067	32.667	0.0471398	0.149739	0.419941	0.385252	0.565253	40.6751	273.279	695.451	0.352341	1.37045	96.9528	2.06283	36.1339	5.93304	16.9127	729.548	6.70044	600.284	80.95	3	12	0.909091	0.938551	0.47619	27326.4	22746.5	7119.83	1.20134	3.83807
88.74	0.257143	6	5	6	5	0	0	1	5	0	0	0	0.112825	248	10.875	9053	76	2.01676	4.66213	35.9167	0.0473467	0.109451	0.483136	0.380728	0.553851	42.5956	249.286	629.585	0.382402	1.41771	96.9528	2.06283	36.1339	5.93304	16.9127	730.556	6.70044	601.603	82.15	3	12	0.909091	0.844894	0.47619	28318.6	25761.7	5461.84	1.09925	5.18482
88.74	0.257143	6	5	6	5	0	0	1	5	0	0	0	0.112825	248	10.875	9053	76	1.34087	6.77957	34.2116	0.0316751	0.160152	0.37827	0.390862	0.538489	42.332	286.904	640.237	0.35613	1.30762	96.9528	2.06283	36.1339	5.93304	16.9127	730.556	6.70044	601.603	82.15	3	12	0.909091	0.953751	0.47619	30019.4	25299.6	6104.94	1.18656	4.91723
0.28	0.257143	6	5	6	5	0	0	1	5	0	0	0	0.111331	248	11.034	8975	77	2.07816	5.36785	37.1421	0.046608	0.120388	0.285295	0.418759	0.574196	44.5881	287.715	746.632	0.374753	1.27825	96.9503	2.06277	36.1585	5.93067	16.9126	729.548	6.70044	600.284	80.95	3	12	1	0.943057	0.5	29030	26059.9	5128.09	1.11397	5.66097
0.28	0.257143	6	5	6	5	0	0	1	5	0	0	0	0.111331	248	11.034	8975	77	3.60837	9.87302	21.9316	0.101894	0.278796	0.357924	0.392569	0.549803	35.413	331.294	1148.03	0.214482	1.3003	96.9503	2.06277	36.1585	5.93067	16.9126	729.548	6.70044	600.284	80.95	3	12	1	0.635621	0.5	20289.3	16837.6	8862.16	1.205	2.28943
0.28	0.257143	6	5	6	5	0	0	1	5	0	0	0	0.112825	248	10.875	8975	77	4.56114	7.09095	24.1351	0.127452	0.198142	0.30496	0.382437	0.570116	35.7872	313.567	1129.95	0.255805	1.25751	96.9503	2.06277	36.1585	5.93067	16.9126	730.556	6.70044	601.603	82.15	3	12	1	0.624288	0.5	20678.8	20125.8	8330.12	1.02748	2.48241
0.28	0.257143	6	5	6	5	0	0	1	5	0	0	0	0.112825	248	10.875	8975	77	3.33411	4.88103	27.0074	0.0946585	0.138577	0.372227	0.387421	0.467514	35.2226	238.144	712.883	0.325074	1.22716	96.9503	2.06277	36.1585	5.93067	16.9126	730.556	6.70044	601.603	82.15	3	12	1	0.884091	0.5	21202.5	20216.4	5852.32	1.04877	3.62291
4.63	0.277778	6	5	6	5	0	0	1	5	0	0	0	0.114471	246	10.556	9134	73	3.83876	9.10121	29.2452	0.0909978	0.215744	0.469129	0.376382	0.598382	42.1852	413.369	1477.3	0.269943	1.44389	97.0989	2.06593	33.5604	5.93407	16.8801	709.13	6.70044	602.369	80.95	3	13	0.909091	0.833837	0.47619	27142.3	23159	9302.47	1.172	2.91775
24.38	0.136364	4	3	4	3	0	0	1	3	0	0	0	0.35019	182	-0.146	4657	53	1.24905	2.81348	39.4257	0.0287216	0.0646952	0.420955	0.364975	0.578505	43.4882	163.682	345.72	0.429937	1.36444	71.2092	2.03455	36.9881	18.3742	18.614	480.431	6.24793	402.817	168.14	0	8	0.909091	0.952233	0.47619	20670.8	20219.8	1365.45	1.0223	15.1385
4.63	0.277778	6	5	6	5	0	0	1	5	0	0	0	0.114471	246	10.556	9134	73	2.30242	5.40356	31.3859	0.0588976	0.138227	0.43649	0.389245	0.513649	39.0919	254.3	683.872	0.352156	1.33938	97.0989	2.06593	33.5604	5.93407	16.8801	709.13	6.70044	602.369	80.95	3	13	0.909091	0.904976	0.47619	25535.2	22375.5	6200.2	1.14121	4.11845
4.63	0.277778	6	5	6	5	0	0	1	5	0	0	0	0.116003	246	10.397	9134	73	2.99517	6.26141	13.1443	0.133707	0.279516	0.449445	0.51254	0.410791	22.4009	140.426	409.335	0.190082	1.37278	97.0989	2.06593	33.5604	5.93407	16.8801	710.138	6.70044	603.687	82.15	3	13	0.909091	0.905861	0.47619	12946.3	11071.8	6000.63	1.1693	2.1575
4.63	0.277778	6	5	6	5	0	0	1	5	0	0	0	0.116003	246	10.397	9134	73	3.46624	7.97626	15.4409	0.128936	0.296698	0.423334	0.538498	0.520578	26.8834	204.331	658.119	0.180775	1.48241	97.0989	2.06593	33.5604	5.93407	16.8801	710.138	6.70044	603.687	82.15	3	13	0.909091	0.934585	0.47619	17778.9	14009.9	7895.81	1.26903	2.25169
	0.277778	6	5	6	5	0	0	1	5	0	0	0	0.109226	252	11.178	9606	76	1.34687	5.79935	37.0401	0.0304815	0.131248	0.347747	0.402278	0.515986	44.1863	272.508	606.012	0.378703	1.26601	98.9464	2.06138	36.0977	5.93276	16.88	743.575	6.72792	617.58	80.95	3	13	0.909091	0.895674	0.47619	31585.4	27797.5	5428.64	1.13627	5.81829
	0.277778	6	5	6	5	0	0	1	5	0	0	0	0.109226	252	11.178	9606	76	1.40949	6.17682	37.4989	0.0312627	0.137003	0.389146	0.401671	0.515387	45.0852	293.184	664.739	0.373801	1.3062	98.9464	2.06138	36.0977	5.93276	16.88	743.575	6.72792	617.58	80.95	3	13	0.909091	0.904775	0.47619	31588.8	27316.6	6262.53	1.1564	5.0441
	0.277778	6	5	6	5	0	0	1	5	0	0	0	0.110694	252	11.019	9606	76	1.88221	5.7599	33.9761	0.0452257	0.138398	0.369052	0.404384	0.521775	41.6183	270.491	680.458	0.362282	1.29521	98.9464	2.06138	36.0977	5.93276	16.88	744.583	6.72792	618.899	82.15	3	13	0.909091	0.926612	0.47619	28906.7	25454.6	5689.66	1.13562	5.08057
	0.277778	6	5	6	5	0	0	1	5	0	0	0	0.110694	252	11.019	9606	76	3.69071	6.17674	28.1833	0.0969945	0.162329	0.40323	0.340434	0.539	38.0507	300.894	981.426	0.305507	1.28266	98.9464	2.06138	36.0977	5.93276	16.88	744.583	6.72792	618.899	82.15	3	13	0.909091	0.752975	0.47619	25965.5	22186.3	8313.84	1.17034	3.12316
96.75	0.277778	6	5	6	5	0	0	1	5	0	0	0	0.109226	252	11.178	9526	77	3.88826	8.97472	29.2265	0.0923809	0.21323	0.444534	0.375877	0.595586	42.0895	410.836	1472.81	0.270792	1.416	98.9439	2.06133	36.1222	5.93039	16.8799	743.575	6.72792	617.58	80.95	3	13	1	0.838827	0.5	27079.3	24557.4	8263.36	1.1027	3.27704
96.75	0.277778	6	5	6	5	0	0	1	5	0	0	0	0.109226	252	11.178	9526	77	2.73217	4.78937	35.6514	0.0632842	0.110935	0.398418	0.39564	0.530642	43.173	281.239	790.924	0.369336	1.3247	98.9439	2.06133	36.1222	5.93039	16.8799	743.575	6.72792	617.58	80.95	3	13	1	0.797417	0.5	27847.9	26110.6	5838.54	1.06654	4.76968
96.75	0.277778	6	5	6	5	0	0	1	5	0	0	0	0.110694	252	11.019	9526	77	5.2419	8.95787	15.3454	0.17742	0.303193	0.405944	0.400164	0.613509	29.5451	264.857	1014.96	0.13954	1.41962	98.9439	2.06133	36.1222	5.93039	16.8799	744.583	6.72792	618.899	82.15	3	13	1	0.846897	0.5	16842.1	14623.2	10149.1	1.15173	1.65946
13.63	0.136364	4	3	4	3	0	0	1	3	0	0	0	0.220394	172	2.597	3883	49	1.24661	2.56632	33.7065	0.0332258	0.0683997	0.435848	0.322789	0.566337	37.5194	131.719	277.072	0.423781	1.32497	67.35	2.04091	31.634	13.5387	15.5745	511.305	6.16993	392.205	112.41	1	7	1	0.911899	0.5	23438.8	22849.4	1534.1	1.02579	15.2786
96.75	0.277778	6	5	6	5	0	0	1	5	0	0	0	0.110694	252	11.019	9526	77	2.96129	10.2951	19.7607	0.0896895	0.311812	0.386876	0.374012	0.486815	33.0172	292.444	927.906	0.198874	1.2477	98.9439	2.06133	36.1222	5.93039	16.8799	744.583	6.72792	618.899	82.15	3	13	1	0.692799	0.5	19305.3	15677.9	9152.56	1.23137	2.10928
52.54	0.354839	5	4	5	4	0	0	1	4	0	0	0	0.125475	218	9.269	7123	66	1.39427	7.8213	35.8668	0.0309273	0.173489	0.400739	0.415854	0.60407	45.0823	341.438	777.648	0.346688	1.42066	86.1778	2.05185	33.3279	5.93226	16.6706	647.06	6.52356	547.055	80.95	3	12	0.909091	0.722971	0.47619	28276.9	23109.6	6822.2	1.2236	4.14483
52.54	0.354839	5	4	5	4	0	0	1	4	0	0	0	0.125475	218	9.269	7123	66	2.65097	6.4932	32.1687	0.0641682	0.157171	0.409456	0.376375	0.638991	41.3129	311.37	906.413	0.333995	1.42482	86.1778	2.05185	33.3279	5.93226	16.6706	647.06	6.52356	547.055	80.95	3	12	0.909091	0.924518	0.47619	25530.3	21206.5	6293.73	1.20389	4.05647
52.54	0.354839	5	4	5	4	0	0	1	4	0	0	0	0.127136	218	9.11	7123	66	2.4648	5.50777	31.7562	0.0620408	0.138634	0.418085	0.296344	0.570283	39.7288	266.754	737.591	0.349494	1.28471	86.1778	2.05185	33.3279	5.93226	16.6706	648.068	6.52356	548.373	82.15	3	12	0.909091	0.95952	0.47619	25467.1	21400.5	6398.28	1.19003	3.98031
52.54	0.354839	5	4	5	4	0	0	1	4	0	0	0	0.127136	218	9.11	7123	66	2.22375	5.73733	30.4226	0.0579349	0.149473	0.451388	0.363263	0.590991	38.3837	254.955	681.483	0.344444	1.40564	86.1778	2.05185	33.3279	5.93226	16.6706	648.068	6.52356	548.373	82.15	3	12	0.909091	0.942137	0.47619	24544.6	20726.3	6012.8	1.18422	4.08206
48.75	0.354839	5	4	5	4	0	0	1	4	0	0	0	0.1192	224	9.891	7531	69	1.65397	7.86811	23.1604	0.0506071	0.240744	0.469279	0.379655	0.487502	32.6825	233.549	567.632	0.281487	1.33644	88.0253	2.0471	35.8651	5.93095	16.6706	681.505	6.55459	562.266	80.95	3	12	0.909091	0.90933	0.47619	22330.3	16792.3	7226.02	1.32979	3.09027
48.75	0.354839	5	4	5	4	0	0	1	4	0	0	0	0.1192	224	9.891	7531	69	2.20905	5.25647	36.5077	0.0502362	0.119538	0.397277	0.270571	0.577706	43.9732	284.161	752.053	0.372669	1.24555	88.0253	2.0471	35.8651	5.93095	16.6706	681.505	6.55459	562.266	80.95	3	12	0.909091	0.94775	0.47619	29373.2	25156.6	6330.67	1.16761	4.63983
48.75	0.354839	5	4	5	4	0	0	1	4	0	0	0	0.120788	224	9.732	7531	69	1.97197	4.98524	38.2841	0.0435879	0.110192	0.378345	0.334073	0.56721	45.2413	276.181	697.783	0.384665	1.27963	88.0253	2.0471	35.8651	5.93095	16.6706	682.513	6.55459	563.584	82.15	3	12	0.909091	0.934407	0.47619	29176.4	26437.9	5170.76	1.10358	5.64257
48.75	0.354839	5	4	5	4	0	0	1	4	0	0	0	0.120788	224	9.732	7531	69	2.15196	6.17548	37.6182	0.0468371	0.134408	0.357804	0.341434	0.600162	45.9457	326.553	872.423	0.364066	1.2994	88.0253	2.0471	35.8651	5.93095	16.6706	682.513	6.55459	563.584	82.15	3	12	0.909091	0.789486	0.47619	30379.2	25774	6532.53	1.17868	4.65045
67.45	0.354839	5	4	5	4	0	0	1	4	0	0	0	0.1192	224	9.891	7461	70	1.968	7.18003	22.4962	0.0621913	0.226898	0.427189	0.376536	0.504563	31.6443	219.927	569.45	0.283183	1.30829	88.0229	2.04704	35.8895	5.92858	16.6705	681.505	6.55459	562.266	80.95	3	12	1	0.856553	0.5	20425.4	16521.5	5596.41	1.23629	3.64973
13.63	0.136364	4	3	4	3	0	0	1	3	0	0	0	0.243499	172	2.423	3883	49	1.69738	2.56334	32.8306	0.0457621	0.0691088	0.438036	0.311772	0.572434	37.0913	144.233	324.168	0.413847	1.32224	67.35	2.04091	31.634	13.5387	15.5745	512.313	6.16993	393.523	124.44	1	7	1	0.860149	0.5	22749.5	22135.4	1808.24	1.02774	12.581
67.45	0.354839	5	4	5	4	0	0	1	4	0	0	0	0.1192	224	9.891	7461	70	1.7861	4.38889	25.5082	0.0563737	0.138524	0.414386	0.41034	0.473067	31.6832	165.352	396.994	0.353827	1.29779	88.0229	2.04704	35.8895	5.92858	16.6705	681.505	6.55459	562.266	80.95	3	12	1	0.930246	0.5	19664.3	18788.5	3697.88	1.04662	5.31773
67.45	0.354839	5	4	5	4	0	0	1	4	0	0	0	0.120788	224	9.732	7461	70	1.94878	5.39006	38.854	0.0421879	0.116686	0.386051	0.335752	0.616676	46.1928	295.647	749.965	0.380844	1.33848	88.0229	2.04704	35.8895	5.92858	16.6705	682.513	6.55459	563.584	82.15	3	12	1	0.836668	0.5	29273	26294.6	5193.17	1.11327	5.63682
67.45	0.354839	5	4	5	4	0	0	1	4	0	0	0	0.120788	224	9.732	7461	70	3.15254	5.00359	30.5932	0.0813573	0.129127	0.304573	0.334564	0.544607	38.7494	265.297	786.625	0.342137	1.18374	88.0229	2.04704	35.8895	5.92858	16.6705	682.513	6.55459	563.584	82.15	3	12	1	0.849701	0.5	22764.8	20490.9	5495.51	1.11097	4.14244
	0.277778	6	5	6	5	0	0	1	5	0	0	0	0.0880368	248	8.385	8792	75	1.6087	8.86404	29.6751	0.0400693	0.220785	0.478499	0.406041	0.51612	40.1479	325.04	788.343	0.304359	1.40066	96.953	2.06283	33.3959	8.5504	17.2505	693.063	6.70044	603.55	60.85	3	12	1	0.884924	0.5	26444	21122.9	6979.98	1.25192	3.78855
	0.277778	6	5	6	5	0	0	1	5	0	0	0	0.0880368	248	8.385	8792	75	2.84139	5.75867	19.9047	0.0996811	0.202025	0.489279	0.482031	0.48759	28.5048	187.544	541.742	0.273721	1.4589	96.953	2.06283	33.3959	8.5504	17.2505	693.063	6.70044	603.55	60.85	3	12	1	0.779588	0.5	17391.6	15962.2	5292.4	1.08955	3.28615
	0.277778	6	5	6	5	0	0	1	5	0	0	0	0.0896422	248	8.226	8792	75	3.22132	7.32425	19.526	0.107122	0.243561	0.486593	0.352019	0.468828	30.0716	229.506	720.269	0.236988	1.30744	96.953	2.06283	33.3959	8.5504	17.2505	694.071	6.70044	604.869	62.05	3	12	1	0.778721	0.5	18878.2	16272	6879.49	1.16017	2.74412
	0.277778	6	5	6	5	0	0	1	5	0	0	0	0.0896422	248	8.226	8792	75	2.75451	8.01188	25.7539	0.075424	0.219381	0.366327	0.347166	0.486013	36.5203	299.346	904.224	0.278896	1.19951	96.953	2.06283	33.3959	8.5504	17.2505	694.071	6.70044	604.869	62.05	3	12	1	0.832449	0.5	23434.9	20125.1	7233.05	1.16446	3.23998
	0.277778	6	5	6	5	0	0	1	5	0	0	0	0.0839137	254	9.007	9246	78	4.9639	9.5659	21.0437	0.139539	0.268906	0.317147	0.357288	0.486048	35.5735	353.244	1388.06	0.193666	1.16048	98.8005	2.05834	35.9334	8.54907	17.2504	727.508	6.72792	618.761	60.85	3	12	1	0.675252	0.5	21156.9	18411.3	11639.7	1.14912	1.81765
	0.277778	6	5	6	5	0	0	1	5	0	0	0	0.0839137	254	9.007	9246	78	2.22319	9.64172	18.3047	0.0736897	0.319583	0.427125	0.431869	0.472373	30.1697	238.62	661.159	0.205045	1.33137	98.8005	2.05834	35.9334	8.54907	17.2504	727.508	6.72792	618.761	60.85	3	12	1	0.835531	0.5	19659.1	14918.4	7647.03	1.31778	2.57082
	0.277778	6	5	6	5	0	0	1	5	0	0	0	0.0854498	254	8.848	9246	78	2.42267	9.80543	17.0996	0.0826069	0.33434	0.445478	0.333116	0.415991	29.3277	232.851	668.387	0.18729	1.19458	98.8005	2.05834	35.9334	8.54907	17.2504	728.516	6.72792	620.08	62.05	3	12	1	0.737014	0.5	20065.3	13602.5	9617.58	1.47512	2.08632
14.81	0.136364	4	3	4	3	0	0	1	3	0	0	0	0.220394	172	2.597	3857	49	1.43894	3.83087	27.169	0.0443586	0.118095	0.403593	0.552748	0.581355	32.4388	148.688	330.893	0.37816	1.5377	67.3495	2.0409	31.6384	13.5387	15.5738	511.305	6.16993	392.205	112.41	1	7	0.9	0.960587	0.473684	18706.9	17630.7	2298.56	1.06104	8.13854
	0.277778	6	5	6	5	0	0	1	5	0	0	0	0.0854498	254	8.848	9246	78	2.3106	7.58874	28.5764	0.0600534	0.197235	0.303872	0.416116	0.481526	38.4757	300.422	839.97	0.307034	1.20151	98.8005	2.05834	35.9334	8.54907	17.2504	728.516	6.72792	620.08	62.05	3	12	1	0.91198	0.5	27404	22786.9	7847.3	1.20262	3.49216
	0.277778	6	5	6	5	0	0	1	5	0	0	0	0.0839137	254	9.007	9166	79	2.01987	12.408	18.0448	0.062202	0.382105	0.378033	0.359477	0.395365	32.4727	285.411	770.132	0.16677	1.13287	98.7979	2.05829	35.9581	8.54667	17.2501	727.508	6.72792	618.761	60.85	3	12	0.9	0.742761	0.473684	20249.2	13307.9	8705.63	1.52159	2.32599
	0.277778	6	5	6	5	0	0	1	5	0	0	0	0.0839137	254	9.007	9166	79	3.50977	8.87262	22.3574	0.10103	0.255402	0.402052	0.365614	0.506269	34.7398	307.979	1038.95	0.232676	1.27393	98.7979	2.05829	35.9581	8.54667	17.2501	727.508	6.72792	618.761	60.85	3	12	0.9	0.729162	0.473684	20821	17586.4	8036.03	1.18393	2.59096
	0.277778	6	5	6	5	0	0	1	5	0	0	0	0.0854498	254	8.848	9166	79	4.631	8.99549	20.2141	0.136848	0.26582	0.37441	0.313429	0.466871	33.8406	317.105	1193.03	0.197999	1.15471	98.7979	2.05829	35.9581	8.54667	17.2501	728.516	6.72792	620.08	62.05	3	12	0.9	0.683584	0.473684	19981	16526.1	9622.26	1.20906	2.07654
	0.277778	6	5	6	5	0	0	1	5	0	0	0	0.0854498	254	8.848	9166	79	2.52202	9.21543	21.1999	0.0765702	0.279787	0.467296	0.350221	0.480565	32.9373	272.074	797.727	0.232732	1.29808	98.7979	2.05829	35.9581	8.54667	17.2501	728.516	6.72792	620.08	62.05	3	12	0.9	0.747589	0.473684	19902.1	15171.3	8042.06	1.31183	2.47475
0.58	0.266667	5	4	5	4	0	0	1	4	0	0	0	0.18359	224	7.893	7781	69	1.83643	3.93288	52.0031	0.0317873	0.0680754	0.388573	0.309493	0.518806	57.7724	307.244	740.607	0.425103	1.21687	87.9819	2.04609	38.5738	7.9371	19.9048	643.561	6.55459	535.13	117.89	3	12	1	0.902225	0.5	36817.9	35807.9	3106.06	1.02821	11.8536
0.49	0.266667	5	4	5	4	0	0	1	4	0	0	0	0.193842	218	7.271	7344	66	2.12901	3.65296	37.2271	0.0495015	0.0849347	0.473989	0.400762	0.498473	43.0091	223.023	555.555	0.399173	1.37322	86.1342	2.05081	36.0428	7.93834	19.905	609.116	6.52356	519.919	117.89	3	12	1	0.923042	0.5	24118.9	23561.5	2964.72	1.02366	8.13533
74.45	0.3	5	4	5	4	0	0	1	4	0	0	0	0.187921	224	7.836	7781	69	1.52673	3.0573	52.0056	0.026979	0.0540258	0.433523	0.406121	0.539789	56.5896	243.063	542.397	0.439246	1.37943	87.9819	2.04609	38.5738	7.9371	19.9048	645.577	6.55459	537.766	121.05	3	12	1	0.880425	0.5	34377.7	33681.5	2437.01	1.02067	14.1065
74.45	0.3	5	4	5	4	0	0	1	4	0	0	0	0.187921	224	7.836	7781	69	1.57672	3.54788	47.3547	0.0300446	0.0676053	0.427146	0.277027	0.51564	52.4793	248.268	565.65	0.426763	1.21981	87.9819	2.04609	38.5738	7.9371	19.9048	645.577	6.55459	537.766	121.05	3	12	1	0.892886	0.5	32328.7	31214.5	2663.63	1.0357	12.1371
0.16	0.3	5	4	5	4	0	0	1	4	0	0	0	0.19838	218	7.214	7344	66	1.40665	3.44757	48.2601	0.0264834	0.0649085	0.431376	0.329572	0.539423	53.1143	239.114	526.266	0.431456	1.30037	86.1342	2.05081	36.0428	7.93834	19.905	611.132	6.52356	522.555	121.05	3	12	1	0.954148	0.5	30530.4	29036.7	2509.15	1.05144	12.1676
14.81	0.136364	4	3	4	3	0	0	1	3	0	0	0	0.243499	172	2.423	3857	49	0.80977	3.69656	30.5084	0.0231266	0.105572	0.344503	0.554525	0.557496	35.0147	140.474	266.812	0.403476	1.45652	67.3495	2.0409	31.6384	13.5387	15.5738	512.313	6.16993	393.523	124.44	1	7	0.9	0.917452	0.473684	22243.5	21130.6	1617.74	1.05267	13.7497
0.16	0.3	5	4	5	4	0	0	1	4	0	0	0	0.19838	218	7.214	7344	66	1.35645	3.37622	43.6036	0.0280628	0.0698486	0.418123	0.409647	0.548593	48.3363	210.942	458.969	0.426567	1.37636	86.1342	2.05081	36.0428	7.93834	19.905	611.132	6.52356	522.555	121.05	3	12	1	0.979216	0.5	26473.5	24429.6	3036.7	1.08367	8.71786
85.11	0.27027	6	5	6	5	0	0	1	5	0	0	0	0.143264	266	10.687	12063	81	2.28559	6.7675	17.5984	0.0857587	0.253926	0.4839	0.47323	0.429136	26.6514	174.787	473.646	0.245236	1.38627	104.782	2.05456	41.7635	8.50929	19.9275	770.145	6.80735	642.883	110.05	3	15	1	0.891482	0.5	17210.5	13865	6842.18	1.24128	2.51535
85.11	0.27027	6	5	6	5	0	0	1	5	0	0	0	0.143264	266	10.687	12063	81	3.42821	5.76027	54.7979	0.0535771	0.0900234	0.31847	0.389799	0.566011	63.9864	523.257	1669.36	0.3923	1.27428	104.782	2.05456	41.7635	8.50929	19.9275	770.145	6.80735	642.883	110.05	3	15	1	0.902388	0.5	44032.9	41064.6	7678.46	1.07228	5.7346
	0.27027	6	5	6	5	0	0	1	5	0	0	0	0.137198	272	11.309	12634	84	2.67053	4.81148	47.2853	0.0487614	0.0878531	0.367046	0.330595	0.515352	54.7673	366.638	1028.98	0.397539	1.21299	106.63	2.05058	44.3008	8.50798	19.9274	804.59	6.83289	658.094	110.05	3	15	1	0.950947	0.5	39155.2	36838.2	7349.07	1.0629	5.32791
	0.27027	6	5	6	5	0	0	1	5	0	0	0	0.137198	272	11.309	12634	84	2.40835	5.11945	46.5311	0.0445505	0.0947013	0.454626	0.338528	0.526948	54.0589	362.606	990.367	0.395561	1.3201	106.63	2.05058	44.3008	8.50798	19.9274	804.59	6.83289	658.094	110.05	3	15	1	0.936035	0.5	37869.5	34257.3	6513.16	1.10544	5.81431
	0.27027	6	5	6	5	0	0	1	5	0	0	0	0.137198	272	11.309	12546	85	3.85427	12.6079	24.0036	0.0952476	0.311569	0.357383	0.53118	0.529981	40.4658	443.745	1650.65	0.194888	1.41854	106.627	2.05053	44.3253	8.50561	19.9273	804.59	6.83289	658.094	110.05	3	15	0.923077	0.510439	0.48	28122.2	22436.5	11031.4	1.25341	2.54927
	0.27027	6	5	6	5	0	0	1	5	0	0	0	0.137198	272	11.309	12546	85	2.704	3.89362	39.7754	0.0583098	0.0839629	0.386246	0.317861	0.463103	46.3731	272.952	738.094	0.393296	1.16721	106.627	2.05053	44.3253	8.50561	19.9273	804.59	6.83289	658.094	110.05	3	15	0.923077	0.934669	0.48	32577.4	31853.4	5461.02	1.02273	5.96543
	0.27027	6	5	6	5	0	0	1	5	0	0	0	0.143264	266	10.687	12043	82	2.81055	4.70765	37.1451	0.0629274	0.105403	0.358408	0.475239	0.50369	44.6633	292.495	828.628	0.373752	1.33734	104.78	2.05452	41.7787	8.50649	19.9275	770.145	6.80735	642.883	110.05	3	15	0.923077	0.882663	0.48	28927	27572.8	5780.71	1.04911	5.00405
	0.27027	6	5	6	5	0	0	1	5	0	0	0	0.143264	266	10.687	12043	82	3.21378	7.26966	44.4282	0.0585264	0.132388	0.379351	0.347312	0.545107	54.9116	489.123	1582.01	0.356814	1.27177	104.78	2.05452	41.7787	8.50649	19.9275	770.145	6.80735	642.883	110.05	3	15	0.923077	0.85931	0.48	35905.1	34310.4	8090.44	1.04648	4.43797
	0.0666667	3	3	3	3	0	0	1	2	0	0	0	0.206312	108	4.215	1041	28	0.754614	2.84756	15.4572	0.0395927	0.149404	0.27086	0.491328	0.585393	19.0594	57.8284	110.102	0.358252	1.34758	42.9549	2.04547	17.5017	5.69323	9.28777	346.179	5.52356	246.99	71.18	0	4	0.857143	0.946588	0.461538	7605.31	7126.72	685.51	1.06715	11.0944
31.58	0.136364	4	3	4	3	0	0	1	3	0	0	0	0.224796	178	3.043	4188	52	1.64395	4.01323	25.7997	0.0522604	0.127579	0.355412	0.483773	0.588482	31.4569	152.551	354.222	0.365121	1.42767	69.1975	2.03522	34.1722	13.5386	15.5727	501.3	6.20945	403.344	112.41	1	7	1	0.798711	0.5	16145.6	14457.3	2761.31	1.11678	5.84707
	0.0666667	3	3	3	3	0	0	1	2	0	0	0	0.23643	108	4.039	1041	28	0.745401	2.85648	15.3741	0.0392813	0.150531	0.267417	0.490971	0.592855	18.976	57.5048	109.216	0.357641	1.35124	42.9549	2.04547	17.5017	5.69323	9.28777	301.728	5.52356	242.917	71.18	0	4	0.857143	0.919679	0.461538	5634.57	5157.31	680.816	1.09254	8.2762
	0.0666667	3	3	3	3	0	0	1	2	0	0	0	0.249674	108	3.578	1041	28	0.717615	2.87796	15.2134	0.0381528	0.15301	0.26067	0.490226	0.606818	18.809	56.7663	106.995	0.356628	1.35771	42.9549	2.04547	17.5017	5.69323	9.28777	285.274	5.52356	233.773	71.18	0	4	0.857143	0.861789	0.461538	4746.25	4264.23	676.71	1.11304	7.01372
16.1	0.176471	3	3	3	3	0	0	1	2	0	0	0	0.24118	112	4.318	1206	30	1.22637	2.02187	22.5375	0.0475598	0.0784104	0.422572	0.364748	0.637543	25.7858	75.6868	157.356	0.405522	1.42486	44.977	2.04441	14.9931	5.69486	9.29828	295.336	5.58496	262.298	71.18	0	5	1	0.88412	0.5	5580.23	5337.93	655.547	1.04539	8.51233
80.3	0.0666667	3	3	3	3	0	0	1	2	0	0	0	0.365742	118	1.646	1373	32	0.608509	2.57655	20.6952	0.0254817	0.107895	0.376612	0.471087	0.603804	23.8803	67.4833	123.811	0.399968	1.4515	46.814	2.03539	22.8632	10.5303	12.3329	314.297	5.64386	256.283	114.88	0	5	1	0.984372	0.5	6510.78	6002.91	691.466	1.0846	9.41592
32	0.0666667	3	3	3	3	0	0	1	2	0	0	0	0.141508	110	4.312	908	32	2.10393	3.95473	4.46072	0.200005	0.375947	0.533034	0.394487	0.516827	10.5194	35.3464	82.9811	0.0680357	1.44435	42.8346	2.03974	17.2723	2.58616	9.59997	361.238	5.52356	255.39	50.94	0	3	0.833333	0.478485	0.454545	4167.67	3065.81	1766.11	1.3594	2.3598
18.9	0.0666667	3	3	3	3	0	0	1	2	0	0	0	0.161187	110	4.136	908	32	2.10419	3.90132	4.47647	0.200744	0.372193	0.533381	0.409353	0.521882	10.482	35.0926	82.3225	0.0702972	1.46462	42.8346	2.03974	17.2723	2.58616	9.59997	316.787	5.52356	251.318	50.94	0	3	0.833333	0.478902	0.454545	3185.84	2093.49	1754.12	1.52179	1.81621
	0.0666667	3	3	3	3	0	0	1	2	0	0	0	0.169766	110	3.675	908	32	2.1035	3.79122	4.52058	0.201962	0.364005	0.53406	0.438031	0.530973	10.4153	34.6224	81.0885	0.0755243	1.50306	42.8346	2.03974	17.2723	2.58616	9.59997	300.332	5.52356	242.174	50.94	0	3	0.833333	0.494424	0.454545	2746.63	1801.59	1606.11	1.52456	1.71011
16.7	0.176471	3	3	3	3	0	0	1	2	0	0	0	0.164269	114	4.415	1054	34	1.49443	3.16983	11.9358	0.0900254	0.190953	0.401923	0.34939	0.547963	16.6001	60.4087	133.55	0.289266	1.29928	44.8574	2.03897	14.7595	2.58662	9.60932	310.395	5.58496	270.698	50.94	0	4	1	0.722431	0.5	3886.35	2929.29	1531.25	1.32672	2.53803
131.7	0.0666667	3	3	3	3	0	0	1	2	0	0	0	0.287598	120	1.743	1202	36	1.85637	3.92701	6.15693	0.155471	0.328887	0.466041	0.411753	0.417152	11.9403	42.8978	99.7218	0.136732	1.29495	46.6945	2.0302	22.6335	7.4241	12.6456	329.355	5.64386	264.684	94.64	0	4	1	0.675392	0.5	3494.44	2389.42	1710.94	1.46246	2.04241
9.32	0.173913	4	3	4	3	0	0	1	3	0	0	0	0.251958	172	2.236	3831	50	1.63914	3.14117	28.1784	0.049733	0.0953061	0.441798	0.420593	0.552985	32.9587	139.85	317.894	0.391221	1.41538	67.3478	2.04084	29.1101	13.5386	15.5715	446.436	6.16993	390.217	112.41	0	7	0.9	0.913602	0.473684	14188.6	13953.5	1462.39	1.01685	9.70233
31.85	0.136364	4	3	4	3	0	0	1	3	0	0	0	0.248353	178	2.869	4188	52	1.58724	2.98021	30.6602	0.0450567	0.0845987	0.307001	0.511589	0.557797	35.2276	144.769	325.029	0.402758	1.37639	69.1975	2.03522	34.1722	13.5386	15.5727	502.308	6.20945	404.662	124.44	1	7	1	0.873904	0.5	18317.8	17292.9	1970.66	1.05927	9.29528
9.32	0.173913	4	3	4	3	0	0	1	3	0	0	0	0.278293	172	2.062	3831	50	1.23953	3.43519	29.9478	0.0358011	0.0992183	0.425101	0.464286	0.572546	34.6225	144.255	306.396	0.398735	1.46193	67.3478	2.04084	29.1101	13.5386	15.5715	447.444	6.16993	391.536	124.44	0	7	0.9	0.936238	0.473684	14669.7	13869	1434.96	1.05773	10.2231
45.03	0.136364	4	3	4	3	0	0	1	3	0	0	0	0.249733	172	1.96	3831	50	1.64356	4.06847	25.0942	0.0533516	0.132066	0.369515	0.544513	0.608605	30.8063	150.026	348.632	0.360937	1.52263	67.3478	2.04084	31.6538	13.5386	15.5715	450.4	6.16993	378.989	112.41	0	7	0.9	0.782395	0.473684	13547.8	12580.2	1851.09	1.07692	7.31882
45.03	0.136364	4	3	4	3	0	0	1	3	0	0	0	0.275841	172	1.786	3831	50	1.54339	2.91988	30.3537	0.0443288	0.0838639	0.309863	0.518944	0.560922	34.817	139.983	311.59	0.403856	1.38973	67.3478	2.04084	31.6538	13.5386	15.5715	451.408	6.16993	380.307	124.44	0	7	0.9	0.871227	0.473684	14696.9	13937.2	1487.11	1.05451	9.88286
16.76	0.136364	4	3	4	3	0	0	1	3	0	0	0	0.249733	172	1.96	3883	49	1.6359	2.51194	32.175	0.0450379	0.0691558	0.414303	0.332689	0.585742	36.3229	137.566	306.106	0.414355	1.33273	67.35	2.04091	31.634	13.5387	15.5745	450.4	6.16993	378.989	112.41	0	7	1	0.913769	0.5	16708.4	16473.7	1364.11	1.01425	12.2486
16.76	0.136364	4	3	4	3	0	0	1	3	0	0	0	0.275841	172	1.786	3883	49	1.70305	2.52404	32.6486	0.0461835	0.0684471	0.438827	0.310999	0.575968	36.8757	142.307	319.525	0.414027	1.32579	67.35	2.04091	31.634	13.5387	15.5745	451.408	6.16993	380.307	124.44	0	7	1	0.879181	0.5	16534.9	16275.3	1437.78	1.01595	11.5003
10.22	0.136364	4	3	4	3	0	0	1	3	0	0	0	0.241176	172	2.421	3831	50	1.75027	4.16164	24.193	0.0581389	0.138238	0.342089	0.524674	0.608041	30.1049	150.311	356.638	0.352717	1.4748	67.3478	2.04084	31.6538	13.5386	15.5715	466.855	6.16993	388.133	112.41	0	7	0.9	0.774114	0.473684	13757.5	12813.2	2032.39	1.07369	6.7691
10.22	0.136364	4	3	4	3	0	0	1	3	0	0	0	0.26641	172	2.247	3831	50	1.54879	2.94554	30.5445	0.0442021	0.0840651	0.315006	0.516667	0.559915	35.0388	141.839	316.223	0.4038	1.39159	67.3478	2.04084	31.6538	13.5386	15.5715	467.863	6.16993	389.451	124.44	0	7	0.9	0.874896	0.473684	15186.5	14345.1	1585.75	1.05865	9.57686
9.3	0.136364	4	3	4	3	0	0	1	3	0	0	0	0.241176	172	2.421	3883	49	1.41828	2.53064	32.809	0.0385843	0.0688461	0.432213	0.330586	0.576869	36.7579	133.149	287.664	0.419427	1.33967	67.35	2.04091	31.634	13.5387	15.5745	466.855	6.16993	388.133	112.41	0	7	1	0.916349	0.5	18847.7	18461.8	1352.98	1.02091	13.9305
9.3	0.136364	4	3	4	3	0	0	1	3	0	0	0	0.26641	172	2.247	3883	49	1.69621	2.53586	32.8086	0.0457931	0.0684615	0.437524	0.311067	0.573603	37.0407	143.15	321.312	0.414309	1.32219	67.35	2.04091	31.634	13.5387	15.5745	467.863	6.16993	389.451	124.44	0	7	1	0.877339	0.5	18387.1	18009.2	1565.35	1.02099	11.7463
31.58	0.136364	4	3	4	3	0	0	1	3	0	0	0	0.224796	178	3.043	4188	52	1.76936	4.26636	24.257	0.0584087	0.140838	0.338963	0.484374	0.60887	30.2928	153.958	367.36	0.350565	1.43221	69.1975	2.03522	34.1722	13.5386	15.5727	501.3	6.20945	403.344	112.41	1	7	1	0.767984	0.5	15834.1	14076.9	2854.08	1.12483	5.5479
8.3	0.136364	4	3	4	3	0	0	1	3	0	0	0	0.241176	172	2.421	3883	49	1.2578	2.55415	33.6094	0.0336117	0.0682538	0.434404	0.322576	0.567975	37.4214	131.33	276.725	0.423601	1.32495	67.35	2.04091	31.634	13.5387	15.5745	466.855	6.16993	388.133	112.41	0	7	1	0.926279	0.5	18903.3	18503.6	1351.61	1.0216	13.9858
31.58	0.136364	4	3	4	3	0	0	1	3	0	0	0	0.248353	178	2.869	4188	52	1.58724	2.98021	30.6602	0.0450567	0.0845987	0.307001	0.511589	0.557797	35.2276	144.769	325.029	0.402758	1.37639	69.1975	2.03522	34.1722	13.5386	15.5727	502.308	6.20945	404.662	124.44	1	7	1	0.873904	0.5	18317.8	17292.9	1970.66	1.05927	9.29528
14.81	0.136364	4	3	4	3	0	0	1	3	0	0	0	0.220394	172	2.597	3857	49	0.93997	3.92104	27.7038	0.0288646	0.120407	0.327065	0.546802	0.565838	32.5649	138.354	273.026	0.388046	1.4397	67.3495	2.0409	31.6384	13.5387	15.5738	511.305	6.16993	392.205	112.41	1	7	0.9	0.796149	0.473684	16349.9	14457	2442.71	1.13093	6.69332
14.81	0.136364	4	3	4	3	0	0	1	3	0	0	0	0.243499	172	2.423	3857	49	1.46807	3.95594	26.9838	0.0452999	0.122068	0.379979	0.53017	0.588239	32.4078	152.168	341.286	0.374474	1.49839	67.3495	2.0409	31.6384	13.5387	15.5738	512.313	6.16993	393.523	124.44	1	7	0.9	0.963728	0.473684	16674.5	14589.6	2945.05	1.14291	5.66188
13.63	0.136364	4	3	4	3	0	0	1	3	0	0	0	0.220394	172	2.597	3883	49	1.46018	2.55181	32.7227	0.0397494	0.069466	0.431559	0.328743	0.57643	36.7347	135.009	293.672	0.418088	1.33673	67.35	2.04091	31.634	13.5387	15.5745	511.305	6.16993	392.205	112.41	1	7	1	0.895763	0.5	23262.3	22685.7	1578.87	1.02542	14.7335
13.63	0.136364	4	3	4	3	0	0	1	3	0	0	0	0.243499	172	2.423	3883	49	1.69738	2.56334	32.8306	0.0457621	0.069109	0.438037	0.311772	0.572434	37.0913	144.233	324.169	0.413847	1.32224	67.35	2.04091	31.634	13.5387	15.5745	512.313	6.16993	393.523	124.44	1	7	1	0.860149	0.5	22749.5	22135.4	1808.24	1.02774	12.581
24.38	0.136364	4	3	4	3	0	0	1	3	0	0	0	0.325819	182	0.028	4657	53	1.95674	4.18638	28.925	0.0557983	0.119378	0.432817	0.489342	0.577376	35.0681	185.881	457.893	0.368617	1.49953	71.2092	2.03455	36.9881	18.3742	18.614	479.423	6.24793	401.499	156.11	0	8	0.909091	0.830721	0.47619	16656.4	15807.1	2331.62	1.05372	7.14367
24.38	0.136364	4	3	4	3	0	0	1	3	0	0	0	0.35019	182	-0.146	4657	53	1.25123	2.81461	39.44	0.0287601	0.0646949	0.419391	0.364023	0.578399	43.5059	163.879	346.282	0.429909	1.36181	71.2092	2.03455	36.9881	18.3742	18.614	480.431	6.24793	402.817	168.14	0	8	0.909091	0.95507	0.47619	20672.6	20224.1	1365.45	1.02218	15.1398
47.96	0.173913	4	3	4	3	0	0	1	3	0	0	0	0.301124	172	2.313	3831	50	1.69602	4.03092	30.5691	0.0467275	0.111057	0.452557	0.374119	0.616834	36.296	181.904	427.187	0.381662	1.44351	67.3478	2.04084	29.1101	10.9947	15.5715	463.511	6.16993	401.254	139.46	0	7	0.9	0.739809	0.473684	16144.1	15048.4	1926.85	1.07281	8.37848
47.96	0.173913	4	3	4	3	0	0	1	3	0	0	0	0.275749	172	2.487	3831	50	1.65133	3.88336	30.4118	0.0459385	0.108032	0.444631	0.367585	0.608669	35.9465	174.733	405.701	0.384522	1.42089	67.3478	2.04084	29.1101	10.9947	15.5715	462.503	6.16993	399.936	127.43	0	7	0.9	0.740987	0.473684	16122.6	15036.6	1905.8	1.07223	8.45978
47.96	0.173913	4	3	4	3	0	0	1	3	0	0	0	0.275749	172	2.487	3831	50	1.7461	3.98283	29.4152	0.049684	0.113328	0.466986	0.378501	0.62427	35.1441	175.472	415.182	0.377741	1.46976	67.3478	2.04084	29.1101	10.9947	15.5715	462.503	6.16993	399.936	127.43	0	7	0.9	0.720471	0.473684	16042.7	14987.5	1904.08	1.0704	8.42543
76.53	0.136364	4	3	4	3	0	0	1	3	0	0	0	0.242254	172	2.848	3857	49	0.996283	3.90273	27.9555	0.0303241	0.118788	0.346803	0.562999	0.556619	32.8545	140.842	282.394	0.388166	1.46642	67.3495	2.0409	31.6384	11.0252	15.5738	527.372	6.16993	401.924	127.43	1	7	0.9	0.808316	0.473684	23039	21664.1	2003.47	1.06347	11.4995
8.3	0.136364	4	3	4	3	0	0	1	3	0	0	0	0.26641	172	2.247	3883	49	1.69621	2.53586	32.8086	0.0457931	0.0684615	0.437524	0.311067	0.573603	37.0407	143.15	321.312	0.414309	1.32219	67.35	2.04091	31.634	13.5387	15.5745	467.863	6.16993	389.451	124.44	0	7	1	0.877339	0.5	18387.1	18009.2	1565.35	1.02099	11.7464
12.01	0.136364	4	3	4	3	0	0	1	3	0	0	0	0.298562	172	2.037	3831	50	1.46399	2.38069	33.9873	0.0386972	0.0629278	0.406452	0.350405	0.573306	37.832	134.156	290.444	0.423781	1.33016	67.3478	2.04084	31.6538	10.9947	15.5715	467.475	6.16993	390.026	139.46	0	7	0.9	0.91776	0.473684	17028.6	16632.9	1249.58	1.02379	13.6274
12.01	0.136364	4	3	4	3	0	0	1	3	0	0	0	0.273397	172	2.211	3831	50	1.37799	2.38322	33.6016	0.0368812	0.0637859	0.379272	0.33077	0.566388	37.3628	129.667	277.379	0.4245	1.27643	67.3478	2.04084	31.6538	10.9947	15.5715	466.467	6.16993	388.708	127.43	0	7	0.9	0.918124	0.473684	16991.4	16604	1230.85	1.02334	13.8047
12.01	0.136364	4	3	4	3	0	0	1	3	0	0	0	0.273397	172	2.211	3831	50	1.50751	2.41081	32.643	0.0412323	0.0659387	0.413255	0.350386	0.575631	36.5613	131.54	286.736	0.419622	1.33927	67.3478	2.04084	31.6538	10.9947	15.5715	466.467	6.16993	388.708	127.43	0	7	0.9	0.925078	0.473684	16870.5	16493.6	1252.29	1.02286	13.4717
8.1	0.136364	4	3	4	3	0	0	1	3	0	0	0	0.288691	172	2.498	3831	50	1.37709	2.43887	34.688	0.035765	0.0633407	0.405408	0.358729	0.572164	38.504	135.727	290.732	0.425671	1.3363	67.3478	2.04084	31.6538	10.9947	15.5715	483.929	6.16993	399.17	139.46	0	7	0.9	0.943255	0.473684	18181	17658.7	1331.01	1.02958	13.6595
8.1	0.136364	4	3	4	3	0	0	1	3	0	0	0	0.26434	172	2.672	3831	50	1.28962	2.44465	34.3003	0.0339065	0.0642745	0.378097	0.340965	0.565846	38.0345	131.239	277.411	0.426364	1.28491	67.3478	2.04084	31.6538	10.9947	15.5715	482.921	6.16993	397.851	127.43	0	7	0.9	0.943084	0.473684	18148.7	17630.9	1312.88	1.02937	13.8236
8.1	0.136364	4	3	4	3	0	0	1	3	0	0	0	0.26434	172	2.672	3831	50	1.42569	2.4696	33.3019	0.0383278	0.0663921	0.410556	0.357453	0.574814	37.1972	133.241	287.691	0.42146	1.34282	67.3478	2.04084	31.6538	10.9947	15.5715	482.921	6.16993	397.851	127.43	0	7	0.9	0.949504	0.473684	17995.9	17497.1	1338.12	1.02851	13.4487
25.7	0.136364	4	3	4	3	0	0	1	3	0	0	0	0.288691	172	2.498	3883	49	1.74288	2.56252	32.7567	0.047026	0.0691413	0.435623	0.312023	0.572879	37.0621	145.497	328.856	0.412875	1.32053	67.35	2.04091	31.634	10.9948	15.5745	483.929	6.16993	399.17	139.46	0	7	1	0.875065	0.5	19467.9	19170.3	1721.39	1.01553	11.3094
25.7	0.136364	4	3	4	3	0	0	1	3	0	0	0	0.26434	172	2.672	3883	49	1.57374	2.56969	32.5392	0.0429015	0.0700519	0.449939	0.31645	0.567382	36.6826	138.868	307.139	0.415285	1.33377	67.35	2.04091	31.634	10.9948	15.5745	482.921	6.16993	397.851	127.43	0	7	1	0.880332	0.5	19443	19156.3	1680.57	1.01497	11.5693
25.7	0.136364	4	3	4	3	0	0	1	3	0	0	0	0.26434	172	2.672	3883	49	1.75765	2.57423	31.5838	0.0489381	0.0716743	0.435478	0.320807	0.577668	35.9157	141.342	320.161	0.409541	1.33395	67.35	2.04091	31.634	10.9948	15.5745	482.921	6.16993	397.851	127.43	0	7	1	0.860368	0.5	19356.3	19060.2	1703.68	1.01553	11.3614
76.53	0.136364	4	3	4	3	0	0	1	3	0	0	0	0.264617	172	2.674	3857	49	1.49922	3.96764	27.0062	0.0461682	0.122183	0.38278	0.531959	0.586875	32.4731	153.588	346.704	0.373737	1.50161	67.3495	2.0409	31.6384	10.9947	15.5738	528.38	6.16993	403.242	139.46	1	7	0.9	0.964882	0.473684	17950.6	15831.5	2992.54	1.13385	5.99844
9.32	0.173913	4	3	4	3	0	0	1	3	0	0	0	0.251958	172	2.236	3831	50	1.40895	3.10411	29.2935	0.0416769	0.0918197	0.434554	0.426399	0.540442	33.8066	136.577	298.5	0.399878	1.40139	67.3478	2.04084	29.1101	13.5386	15.5715	446.436	6.16993	390.217	112.41	0	7	0.9	0.923419	0.473684	14374.5	14089.7	1417.43	1.02021	10.1413
76.53	0.136364	4	3	4	3	0	0	1	3	0	0	0	0.242254	172	2.848	3857	49	1.67943	3.33042	27.7973	0.0511909	0.101515	0.37637	0.465441	0.557931	32.8072	144.854	333.137	0.38547	1.39974	67.3495	2.0409	31.6384	10.9947	15.5738	527.372	6.16993	401.924	127.43	1	7	0.9	0.888368	0.473684	17969	16942.4	2756.92	1.06059	6.51778
76.53	0.136364	4	3	4	3	0	0	1	3	0	0	0	0.242254	172	2.848	3857	49	1.57207	4.0064	25.5901	0.0504376	0.12854	0.399802	0.539364	0.592265	31.1686	149.052	341.396	0.365767	1.53143	67.3495	2.0409	31.6384	10.9947	15.5738	527.372	6.16993	401.924	127.43	1	7	0.9	0.899939	0.473684	17748.8	15640	3003.15	1.13483	5.91005
149.85	0.117647	3	3	3	3	0	0	1	2	0	0	0	0.220955	120	2.448	1638	30	1.04666	4.75357	14.8254	0.0507455	0.230469	0.487763	0.50793	0.584489	20.6256	90.966	185.353	0.289089	1.58018	48.9541	2.03975	20.7546	2.54093	15.6702	325.341	5.70044	278.932	71.84	0	7	0.875	0.447918	0.466667	5259.19	4250.63	1429.48	1.23727	3.6791
173.01	0.117647	3	3	3	3	0	0	1	2	0	0	0	0.220955	120	2.448	1655	29	1.05027	4.70913	15.1705	0.0501803	0.224995	0.414935	0.503858	0.587063	20.9299	92.3187	188.279	0.293618	1.50586	48.9558	2.03983	20.7393	2.54095	15.6726	325.341	5.70044	278.932	71.84	0	7	0.875	0.486627	0.466667	5527.19	4315.86	1586.45	1.28067	3.484
140.91	0.117647	3	3	3	3	0	0	1	2	0	0	0	0.220955	120	2.448	1672	29	1.14755	5.5565	11.4195	0.0633184	0.30659	0.434329	0.497113	0.581168	18.1235	82.9333	173.872	0.222569	1.51261	48.9563	2.03985	20.735	2.54095	15.6733	325.341	5.70044	278.932	71.84	0	7	1	0.59809	0.5	4966.4	3396.71	2001.39	1.46212	2.48147
169.15	0.117647	3	3	3	3	0	0	1	2	0	0	0	0.21061	120	2.909	1638	30	0.975583	5.60711	11.6858	0.0534025	0.306928	0.495697	0.526728	0.57826	18.2685	82.3943	164.587	0.229752	1.60068	48.9541	2.03975	20.7546	2.54093	15.6702	341.795	5.70044	288.076	71.84	0	7	0.875	0.519331	0.466667	4601.06	3402.64	1682.53	1.3522	2.73461
192.17	0.117647	3	3	3	3	0	0	1	2	0	0	0	0.21061	120	2.909	1655	29	0.885129	3.03892	20.5903	0.0361066	0.123965	0.310656	0.456089	0.565288	24.5143	83.487	163.386	0.379946	1.33203	48.9558	2.03983	20.7393	2.54095	15.6726	341.795	5.70044	288.076	71.84	0	7	0.875	0.773753	0.466667	7689.89	6924	1235.77	1.11061	6.22274
161.21	0.117647	3	3	3	3	0	0	1	2	0	0	0	0.21061	120	2.909	1672	29	1.61713	4.49257	15.3875	0.0752251	0.208984	0.497618	0.453578	0.636109	21.4972	101.278	234.566	0.286843	1.58731	48.9563	2.03985	20.735	2.54095	15.6733	341.795	5.70044	288.076	71.84	0	7	1	0.390695	0.5	6547.33	5093.29	2029.91	1.28548	3.22542
184.43	0.117647	3	3	3	3	0	0	1	2	0	0	0	0.186571	120	3.085	1672	29	1.16565	5.69847	11.3128	0.0641281	0.313501	0.432522	0.473984	0.582055	18.1769	84.2947	177.616	0.216778	1.48856	48.9563	2.03985	20.735	2.54095	15.6733	386.246	5.70044	292.148	71.84	0	7	1	0.525573	0.5	6583.98	4168.58	2860.58	1.57943	2.30162
127.68	0.117647	3	3	3	3	0	0	1	2	0	0	0	0.19154	126	3.531	1839	32	1.24201	4.21093	17.3519	0.0544624	0.184651	0.454491	0.478334	0.587467	22.8049	99.8489	213.404	0.320665	1.52029	50.8038	2.03215	23.2729	2.54094	15.6714	376.24	5.75489	303.287	71.84	0	7	1	0.561787	0.5	7367.28	6126.43	1823.41	1.20254	4.04039
9.32	0.173913	4	3	4	3	0	0	1	3	0	0	0	0.278293	172	2.062	3831	50	1.23953	3.43519	29.9478	0.0358011	0.0992183	0.425101	0.464286	0.572546	34.6225	144.255	306.396	0.398735	1.46193	67.3478	2.04084	29.1101	13.5386	15.5715	447.444	6.16993	391.536	124.44	0	7	0.9	0.936238	0.473684	14669.7	13869	1434.96	1.05773	10.2231
118.73	0.117647	3	3	3	3	0	0	1	2	0	0	0	0.19154	126	3.531	1855	32	0.910131	3.05729	20.7589	0.0368082	0.123645	0.307591	0.455012	0.557252	24.7263	85.1418	167.631	0.37966	1.31986	50.8061	2.03224	23.2471	2.54095	15.6739	376.24	5.75489	303.287	71.84	0	7	1	0.806408	0.5	9467.52	8725.68	1296.07	1.08502	7.3048
46.23	0.166667	3	3	3	3	0	0	1	2	0	0	0	0.228273	130	2.363	2089	34	0.830571	4.78802	20.1524	0.0322289	0.185791	0.337089	0.513373	0.547197	25.771	117.205	223.118	0.336485	1.39766	52.8333	2.03205	23.551	5.32374	15.6837	355.367	5.80735	305.018	81.07	0	8	0.888889	0.721693	0.470588	7316.99	6094.05	1553.18	1.20068	4.71098
54.26	0.166667	3	3	3	3	0	0	1	2	0	0	0	0.228273	130	2.363	2108	33	0.885692	4.7585	19.7881	0.0348255	0.187105	0.313341	0.499946	0.546341	25.4323	115.903	224.733	0.333552	1.35963	52.835	2.03212	23.5357	5.32375	15.6861	355.367	5.80735	305.018	81.07	0	8	0.888889	0.778795	0.470588	7540.86	6105.82	1824.05	1.23503	4.13413
39.11	0.166667	3	3	3	3	0	0	1	2	0	0	0	0.228273	130	2.363	2127	33	1.01371	2.69307	26.7288	0.0333066	0.0884841	0.348037	0.476647	0.545455	30.4356	101.808	205.212	0.408657	1.37014	52.8355	2.03213	23.5313	5.32376	15.6868	355.367	5.80735	305.018	81.07	0	8	1	0.806334	0.5	9650.55	9171.11	1000.38	1.05228	9.64688
73.02	0.166667	3	3	3	3	0	0	1	2	0	0	0	0.21845	130	2.824	2108	33	0.890989	4.80141	19.7465	0.0350247	0.188743	0.314371	0.492434	0.545175	25.4389	116.683	226.597	0.332174	1.35198	52.835	2.03212	23.5357	5.32375	15.6861	371.821	5.80735	314.162	81.07	0	8	0.888889	0.777472	0.470588	7923.33	6200.31	2132.86	1.27789	3.71488
51.12	0.166667	3	3	3	3	0	0	1	2	0	0	0	0.21845	130	2.824	2127	33	1.02593	2.69495	26.8652	0.0335426	0.0881103	0.349435	0.477398	0.542121	30.586	102.727	207.591	0.40876	1.36895	52.8355	2.03213	23.5313	5.32376	15.6868	371.821	5.80735	314.162	81.07	0	8	1	0.780777	0.5	10896.8	10416.4	1059.07	1.04612	10.289
22.81	0.166667	3	3	3	3	0	0	1	2	0	0	0	0.200135	136	3.446	2325	36	0.797787	5.72889	18.8743	0.0314077	0.225538	0.387548	0.475551	0.55394	25.401	127.757	239.422	0.307291	1.41704	54.683	2.0253	26.0693	5.32374	15.6849	406.266	5.85798	329.373	81.07	0	8	1	0.612772	0.5	8627.03	6620.57	2490.25	1.30306	3.46432
37.4	0.166667	3	3	3	3	0	0	1	2	0	0	0	0.200135	136	3.446	2343	36	0.751123	5.14898	19.1463	0.0299892	0.205577	0.298608	0.482126	0.54162	25.0464	116.833	215.928	0.323325	1.32235	54.6852	2.02538	26.0435	5.32376	15.6874	406.266	5.85798	329.373	81.07	0	8	1	0.726641	0.5	8904.53	6660.13	2639.87	1.33699	3.3731
96.16	0.210526	3	3	3	3	0	0	1	2	0	0	0	0.230857	130	2.639	2127	33	1.11187	2.6503	30.1134	0.0328222	0.0782363	0.339157	0.464235	0.543731	33.8755	116.238	238.851	0.416706	1.34712	52.8355	2.03213	21.0106	5.32376	15.6868	351.403	5.80735	316.247	81.07	0	8	1	0.711907	0.5	9425.83	8950.05	1003.84	1.05316	9.38979
0.096	0.0833333	4	4	4	4	0	0	1	3	0	0	0	0.169358	158	5.894	2755	44	1.3913	8.23743	11.6094	0.0655098	0.387861	0.309478	0.428014	0.407435	21.2381	123.244	277.534	0.159972	1.14493	63.7318	2.05587	20.9773	2.57177	15.8428	426.515	6.08746	377.325	72.17	1	8	1	0.71755	0.5	6806.89	4765.92	3253.27	1.42824	2.09232
45.03	0.136364	4	3	4	3	0	0	1	3	0	0	0	0.275841	172	1.786	3831	50	1.54339	2.91988	30.3537	0.0443288	0.0838639	0.309863	0.518944	0.560922	34.817	139.983	311.59	0.403856	1.38973	67.3478	2.04084	31.6538	13.5386	15.5715	451.408	6.16993	380.307	124.44	0	7	0.9	0.871227	0.473684	14696.9	13937.2	1487.11	1.05451	9.88286
0.096	0.0833333	4	4	4	4	0	0	1	3	0	0	0	0.236874	158	5.946	2755	44	1.47923	3.57464	16.792	0.0677121	0.16363	0.336605	0.562703	0.450306	21.8459	90.1522	200.789	0.326493	1.34961	63.7318	2.05587	20.9773	2.57177	15.8428	427.523	6.08746	389.543	101.18	1	8	1	0.926635	0.5	7303.11	6193.74	1932.32	1.17911	3.77946
0.096	0.0833333	4	4	4	4	0	0	1	3	0	0	0	0.171885	158	5.796	2755	44	1.64024	4.87499	12.7114	0.0853109	0.253554	0.438753	0.536841	0.484671	19.2267	90.8141	211.684	0.245851	1.46026	63.7318	2.05587	20.9773	2.57177	15.8428	427.523	6.08746	378.643	73.42	1	8	1	0.799093	0.5	6346.52	4703.43	2577.77	1.34934	2.46202
0.086	0.12	4	4	4	4	0	0	1	3	0	0	0	0.163965	164	6.331	3039	46	1.43728	3.80433	18.0632	0.0616733	0.163242	0.331592	0.518905	0.443771	23.3048	100.148	222.221	0.331313	1.29427	65.5898	2.04968	20.98	2.57178	15.8453	440.542	6.12928	394.621	72.17	1	8	0.875	0.978431	0.466667	7616.64	6645.71	2158.82	1.1461	3.52815
0.086	0.12	4	4	4	4	0	0	1	3	0	0	0	0.229349	164	6.383	3039	46	1.54689	3.36345	18.9164	0.0649226	0.141163	0.36144	0.5263	0.443507	23.8267	98.0888	220.335	0.345436	1.33125	65.5898	2.04968	20.98	2.57178	15.8453	441.55	6.12928	406.839	101.18	1	8	0.875	0.981527	0.466667	8030.59	6949.94	1935.64	1.15549	4.14881
0.086	0.12	4	4	4	4	0	0	1	3	0	0	0	0.166424	164	6.233	3039	46	2.07499	3.86743	16.3613	0.0930333	0.173398	0.361074	0.427497	0.439098	22.3037	105.251	258.852	0.300176	1.22767	65.5898	2.04968	20.98	2.57178	15.8453	441.55	6.12928	395.939	73.42	1	8	0.875	0.893868	0.466667	7184.46	6453.02	2396.08	1.11335	2.99842
0.014	0.12	4	4	4	4	0	0	1	3	0	0	0	0.17845	168	5.809	3355	48	1.36613	10.5373	12.4263	0.0561506	0.433105	0.328441	0.396589	0.404639	24.3297	162.311	365.521	0.133058	1.12967	67.6117	2.04884	23.7687	5.3536	15.8518	456.542	6.16993	403.411	81.4	1	9	1	0.631364	0.5	8253.57	4944.88	4526.15	1.66911	1.82353
0.014	0.12	4	4	4	4	0	0	1	3	0	0	0	0.241514	168	5.861	3355	48	1.62475	10.1419	12.3717	0.06731	0.420157	0.246153	0.452901	0.430939	24.1383	162.051	390.049	0.1344	1.12999	67.6117	2.04884	23.7687	5.3536	15.8518	457.549	6.16993	415.63	110.41	1	9	1	0.605649	0.5	8196.09	5189.66	4384.65	1.57931	1.86927
0.014	0.12	4	4	4	4	0	0	1	3	0	0	0	0.180791	168	5.711	3355	48	2.0482	4.30139	17.0825	0.0874103	0.183569	0.333036	0.445085	0.434179	23.4321	117.277	291.207	0.296766	1.2123	67.6117	2.04884	23.7687	5.3536	15.8518	457.549	6.16993	404.73	82.65	1	9	1	0.911884	0.5	7928.41	7210.6	2535.58	1.09955	3.12686
0.02	0.0833333	4	4	4	4	0	0	1	3	0	0	0	0.244896	174	4.123	3598	50	2.7801	5.37948	15.0982	0.119534	0.231298	0.428735	0.40453	0.497476	23.2577	138.15	387.208	0.236876	1.33074	69.4495	2.04263	28.8621	7.40963	18.8891	473.529	6.20945	405.902	115.87	0	9	0.875	0.706803	0.466667	8607.67	7670.33	3410.37	1.1222	2.52397
0.02	0.0833333	4	4	4	4	0	0	1	3	0	0	0	0.305559	174	4.175	3598	50	2.09376	5.7672	16.7238	0.0851648	0.234585	0.294187	0.462342	0.49134	24.5848	143.54	370.067	0.260188	1.24787	69.4495	2.04263	28.8621	7.40963	18.8891	474.537	6.20945	418.121	144.88	0	9	0.875	0.801324	0.466667	9372.02	8367.34	3151.81	1.12007	2.97353
45.03	0.136364	4	3	4	3	0	0	1	3	0	0	0	0.249733	172	1.96	3831	50	1.5548	3.89374	26.1275	0.0492399	0.123313	0.366789	0.537827	0.589064	31.5761	148.411	338.163	0.370585	1.49368	67.3478	2.04084	31.6538	13.5386	15.5715	450.4	6.16993	378.989	112.41	0	7	0.9	0.804557	0.473684	13617.3	12655.1	1826.22	1.07603	7.45658
0.02	0.0833333	4	4	4	4	0	0	1	3	0	0	0	0.247012	174	4.025	3598	50	1.86584	4.47463	17.9379	0.076852	0.184305	0.390228	0.484123	0.444286	24.2784	122.084	296.126	0.304132	1.31864	69.4495	2.04263	28.8621	7.40963	18.8891	474.537	6.20945	407.221	117.12	0	9	0.875	0.802948	0.466667	9410.94	8348.49	2585.47	1.12726	3.63993
0.018	0.0833333	4	4	4	4	0	0	1	3	0	0	0	0.244896	174	4.123	3673	50	2.32279	5.27479	15.7408	0.0995266	0.226014	0.408942	0.385424	0.434126	23.3384	131.844	348.042	0.255845	1.22849	69.4487	2.04261	28.8549	7.4064	18.8852	473.529	6.20945	405.902	115.87	0	9	1	0.924663	0.5	9065.71	7736.14	3218.47	1.17186	2.81678
0.018	0.0833333	4	4	4	4	0	0	1	3	0	0	0	0.305559	174	4.175	3673	50	2.24053	6.43762	15.0724	0.0943362	0.271052	0.289211	0.463761	0.522926	23.7505	145.224	386.374	0.225959	1.2759	69.4487	2.04261	28.8549	7.4064	18.8852	474.537	6.20945	418.121	144.88	0	9	1	0.856805	0.5	8977.46	7519.96	3557.5	1.19382	2.52353
0.018	0.0833333	4	4	4	4	0	0	1	3	0	0	0	0.247012	174	4.025	3673	50	1.95762	5.58341	9.87017	0.112434	0.320679	0.410814	0.395167	0.458213	17.4112	85.3615	210.656	0.175165	1.26419	69.4487	2.04261	28.8549	7.4064	18.8852	474.537	6.20945	407.221	117.12	0	9	1	0.868197	0.5	7031.77	4544.46	3823.55	1.54733	1.83907
0.055	0.0833333	4	4	4	4	0	0	1	3	0	0	0	0.162498	164	6.055	3039	46	1.34728	4.29957	15.7327	0.063017	0.201106	0.310311	0.544666	0.449968	21.3796	94.633	207.148	0.301907	1.30495	65.5898	2.04968	23.4999	2.57178	15.8453	444.506	6.12928	383.393	72.17	1	8	0.875	0.896983	0.466667	7725.43	6614.72	2235.51	1.16791	3.45578
0.055	0.0833333	4	4	4	4	0	0	1	3	0	0	0	0.227301	164	6.107	3039	46	1.79975	5.89326	13.5198	0.0848427	0.277816	0.370357	0.471564	0.482911	21.2128	114.615	279.225	0.228006	1.32483	65.5898	2.04968	23.4999	2.57178	15.8453	445.514	6.12928	395.611	101.18	1	8	0.875	0.830663	0.466667	7698.25	6623.35	2792.14	1.16229	2.75712
0.055	0.0833333	4	4	4	4	0	0	1	3	0	0	0	0.164938	164	5.957	3039	46	1.67682	5.34967	12.3763	0.0864215	0.275717	0.446901	0.52221	0.480648	19.4028	95.9322	226.355	0.228396	1.44976	65.5898	2.04968	23.4999	2.57178	15.8453	445.514	6.12928	384.711	73.42	1	8	0.875	0.786778	0.466667	7025.1	5065.28	2956.04	1.38691	2.37652
0.75	0.0833333	4	4	4	4	0	0	1	3	0	0	0	0.14318	164	6.692	3014	46	1.91984	5.45304	10.9265	0.104913	0.297991	0.484502	0.387544	0.438269	18.2994	91.0286	223.717	0.197822	1.31032	65.5894	2.04967	23.5039	2.57178	15.8446	505.411	6.12928	396.609	72.17	2	8	1	0.846434	0.5	7227.27	5429.35	3463.01	1.33115	2.08699
0.75	0.0833333	4	4	4	4	0	0	1	3	0	0	0	0.200334	164	6.744	3014	46	2.21305	5.60393	13.6622	0.103032	0.2609	0.408592	0.42989	0.49016	21.4792	119.199	310.114	0.227051	1.32864	65.5894	2.04967	23.5039	2.57178	15.8446	506.419	6.12928	408.827	101.18	2	8	1	0.829262	0.5	9330.06	7541.71	3311.52	1.23713	2.81745
0.75	0.0833333	4	4	4	4	0	0	1	3	0	0	0	0.14537	164	6.594	3014	46	1.40627	6.04625	12.0564	0.0720833	0.309923	0.322719	0.469978	0.475955	19.5089	98.3531	220.373	0.213495	1.26865	65.5894	2.04967	23.5039	2.57178	15.8446	506.419	6.12928	397.927	73.42	2	8	1	0.791458	0.5	7831.3	5725.59	3648.64	1.36777	2.14636
16.76	0.136364	4	3	4	3	0	0	1	3	0	0	0	0.275841	172	1.786	3883	49	1.70305	2.52404	32.6486	0.0461835	0.0684473	0.438828	0.311	0.575968	36.8757	142.307	319.526	0.414027	1.3258	67.35	2.04091	31.634	13.5387	15.5745	451.408	6.16993	380.307	124.44	0	7	1	0.879181	0.5	16534.9	16275.3	1437.78	1.01595	11.5003
0.07	0.0833333	4	4	4	4	0	0	1	3	0	0	0	0.14318	164	6.692	3039	46	1.39279	4.03668	16.1575	0.0645197	0.186996	0.308254	0.541598	0.447142	21.587	93.3492	205.778	0.311363	1.29699	65.5898	2.04968	23.4999	2.57178	15.8453	505.411	6.12928	396.609	72.17	2	8	0.875	0.940812	0.466667	10553.5	9549.34	2169.77	1.10515	4.86386
0.07	0.0833333	4	4	4	4	0	0	1	3	0	0	0	0.200334	164	6.744	3039	46	1.73935	6.05041	13.7925	0.0805916	0.280342	0.354197	0.475717	0.468753	21.5822	117.964	284.695	0.2293	1.29867	65.5898	2.04968	23.4999	2.57178	15.8453	506.419	6.12928	408.827	101.18	2	8	0.875	0.85356	0.466667	11084	10037.6	2931.4	1.10425	3.78113
0.07	0.0833333	4	4	4	4	0	0	1	3	0	0	0	0.14537	164	6.594	3039	46	2.1714	3.77948	14.6856	0.105222	0.183146	0.388872	0.436208	0.446655	20.6365	95.5989	236.757	0.283725	1.27174	65.5898	2.04968	23.4999	2.57178	15.8453	506.419	6.12928	397.927	73.42	2	8	0.875	0.882538	0.466667	10051.7	9295.89	2396.37	1.08131	4.19456
0.019	0.0833333	4	4	4	4	0	0	1	3	0	0	0	0.156857	164	6.516	2989	47	2.07596	5.92957	12.6355	0.100575	0.287271	0.454388	0.484625	0.531239	20.641	113.463	289.641	0.209115	1.47025	65.5877	2.04962	23.518	2.57177	15.8419	460.96	6.12928	392.536	72.17	1	8	1	0.755704	0.5	7026.04	5915.89	2928.47	1.18766	2.39922
0.019	0.0833333	4	4	4	4	0	0	1	3	0	0	0	0.219428	164	6.568	2989	47	1.53854	5.66557	14.754	0.0700673	0.258017	0.372965	0.458509	0.475292	21.9581	115.006	265.571	0.253937	1.30677	65.5877	2.04962	23.518	2.57177	15.8419	461.968	6.12928	404.754	101.18	1	8	1	0.97047	0.5	7913.66	5965.23	2875.22	1.32663	2.75237
0.019	0.0833333	4	4	4	4	0	0	1	3	0	0	0	0.159225	164	6.418	2989	47	1.80205	5.75794	12.9018	0.0880689	0.2814	0.478328	0.366874	0.437181	20.4618	107.913	262.245	0.222898	1.28238	65.5877	2.04962	23.518	2.57177	15.8419	461.968	6.12928	393.854	73.42	1	8	1	0.727126	0.5	7346.5	5556.64	2761.32	1.32211	2.6605
0.009	0.0833333	4	4	4	4	0	0	1	3	0	0	0	0.146075	170	7.138	3251	50	1.80985	5.55312	11.3377	0.09678	0.296948	0.449535	0.362322	0.426969	18.7006	93.5292	226.177	0.204704	1.23883	67.4377	2.04357	26.0273	2.57177	15.843	495.405	6.16993	407.747	72.17	1	8	1	0.843773	0.5	7702.67	5422.43	3872.03	1.42052	1.98931
0.009	0.0833333	4	4	4	4	0	0	1	3	0	0	0	0.204376	170	7.19	3251	50	1.89555	5.66131	14.1466	0.0873386	0.260848	0.39075	0.461994	0.480958	21.7035	117.636	291.151	0.23886	1.3337	67.4377	2.04357	26.0273	2.57177	15.843	496.413	6.16993	419.965	101.18	1	8	1	0.920026	0.5	8723.9	6756.01	3194.33	1.29128	2.73105
0.009	0.0833333	4	4	4	4	0	0	1	3	0	0	0	0.148303	170	7.04	3251	50	1.83615	5.78091	12.8448	0.0897355	0.282521	0.479341	0.367269	0.433879	20.4619	108.454	265.259	0.220807	1.28049	67.4377	2.04357	26.0273	2.57177	15.843	496.413	6.16993	409.065	73.42	1	8	1	0.726985	0.5	8075.63	6155.44	3144.72	1.31195	2.568
0.113	0.0833333	4	4	4	4	0	0	1	3	0	0	0	0.235925	180	4.284	3893	53	2.19755	5.77259	13.6365	0.101707	0.267167	0.467602	0.416691	0.503085	21.6066	121.37	315.964	0.223344	1.38738	71.2981	2.03709	31.3955	7.40549	18.8863	491.519	6.24793	411.97	115.87	0	9	0.875	0.736837	0.466667	8932.66	7353.69	3337.02	1.21472	2.67684
16.76	0.136364	4	3	4	3	0	0	1	3	0	0	0	0.249733	172	1.96	3883	49	1.49755	2.53074	32.911	0.040541	0.0685108	0.411125	0.318994	0.576301	36.9393	136.365	298.035	0.418211	1.30642	67.35	2.04091	31.634	13.5387	15.5745	450.4	6.16993	378.989	112.41	0	7	1	0.901288	0.5	16723.6	16486	1369.45	1.01441	12.2119
0.113	0.0833333	4	4	4	4	0	0	1	3	0	0	0	0.294389	180	4.336	3893	53	2.09227	6.42841	12.3116	0.100434	0.308579	0.312632	0.509655	0.531931	20.8323	118.354	304.777	0.193241	1.35422	71.2981	2.03709	31.3955	7.40549	18.8863	492.527	6.24793	424.188	144.88	0	9	0.875	0.758015	0.466667	8201.95	6595.34	3629.67	1.2436	2.2597
0.113	0.0833333	4	4	4	4	0	0	1	3	0	0	0	0.237982	180	4.186	3893	53	1.80455	5.16613	14.5864	0.0837102	0.239649	0.385227	0.42711	0.425787	21.5571	111	268.539	0.257481	1.23812	71.2981	2.03709	31.3955	7.40549	18.8863	492.527	6.24793	413.288	117.12	0	9	0.875	0.84124	0.466667	8679.11	7240.38	2963.34	1.19871	2.92883
0.044	0.0833333	4	4	4	4	0	0	1	3	0	0	0	0.150955	170	6.677	3301	49	1.84126	5.35007	14.5721	0.0846032	0.245828	0.449402	0.447838	0.475195	21.7635	114.644	279.956	0.252177	1.37243	67.4396	2.04362	26.0112	2.57178	15.846	478.951	6.16993	398.604	72.17	1	8	0.875	0.854982	0.466667	10014.2	8593.93	2825.62	1.16526	3.54406
0.044	0.0833333	4	4	4	4	0	0	1	3	0	0	0	0.211188	170	6.729	3301	49	1.74688	5.60454	11.5793	0.0922773	0.296055	0.468172	0.366697	0.422022	18.9307	94.9149	227.212	0.208751	1.25689	67.4396	2.04362	26.0112	2.57178	15.846	479.959	6.16993	410.822	101.18	1	8	0.875	0.768914	0.466667	8552.54	6680.09	2977.06	1.2803	2.87282
0.044	0.0833333	4	4	4	4	0	0	1	3	0	0	0	0.153246	170	6.579	3301	49	1.60817	4.36202	15.3953	0.0752693	0.204162	0.378721	0.511502	0.433732	21.3655	98.9279	228.29	0.290427	1.32395	67.4396	2.04362	26.0112	2.57178	15.846	479.959	6.16993	399.922	73.42	1	8	0.875	0.860814	0.466667	9445.84	8153.6	2637.87	1.15849	3.58085
0.99	0.4375	4	4	4	4	0	0	2	2	0	0	0	0.213948	222	6.902	9834	68	4.087	8.29416	36.1843	0.0841544	0.170783	0.287649	0.451682	0.562073	48.5655	481.902	1757.05	0.308797	1.30141	91.2862	2.02858	40.1856	14.8267	25.3589	618.728	6.58496	569.29	132.29	3	18	1	0.740781	0.5	25306.5	22843.7	6519.52	1.10781	3.88165
1.15	0.4375	4	4	4	4	0	0	2	2	0	0	0	0.213948	222	6.902	10362	68	5.13858	6.57865	49.8362	0.0834816	0.106877	0.446986	0.423751	0.633682	61.5534	617.747	2364.01	0.357231	1.50442	91.2836	2.02852	40.1801	14.8255	25.3546	618.728	6.58496	569.29	132.29	3	18	1	0.80107	0.5	33828	31985	5547.7	1.05762	6.09767
3.05	0.5	4	4	4	4	0	0	2	2	0	0	0	0.211502	222	5.94	9834	68	4.95231	6.72848	39.3605	0.0970255	0.131824	0.291474	0.348023	0.623679	51.0413	493.083	1855.68	0.328363	1.26318	91.2862	2.02858	40.1856	14.8267	25.3589	622.759	6.58496	574.563	131.63	3	20	1	0.819717	0.5	27234.7	25769.2	6099.86	1.05687	4.46481
1.41	0.5	4	4	4	4	0	0	2	2	0	0	0	0.211502	222	5.94	10362	68	3.53828	4.7564	53.9655	0.0568306	0.0763956	0.386095	0.327528	0.710627	62.2601	464.456	1434.93	0.40008	1.42425	91.2836	2.02852	40.1801	14.8255	25.3546	622.759	6.58496	574.563	131.63	3	20	1	0.852409	0.5	33984.3	33232.8	3645.05	1.02261	9.32341
0.04	0	4	4	4	4	0	0	2	2	0	0	0	0.161487	132	6.205	1523	35	0.816263	6.7093	10.3867	0.04557	0.374564	0.425423	0.462842	0.534024	17.9123	83.6426	158.438	0.1849	1.42229	51.8542	2.07417	18.5878	3.03966	13.0276	348.786	5.80735	283.142	56.21	1	4	1	0.744311	0.5	5939.74	3828.45	2351.37	1.55147	2.52608
10.22	0.136364	4	3	4	3	0	0	1	3	0	0	0	0.26641	172	2.247	3831	50	1.54879	2.94555	30.5445	0.0442022	0.0840653	0.315007	0.516668	0.559916	35.0388	141.839	316.223	0.403799	1.39159	67.3478	2.04084	31.6538	13.5386	15.5715	467.863	6.16993	389.451	124.44	0	7	0.9	0.87489	0.473684	15186.5	14345.1	1585.75	1.05865	9.57686
0.044	0	5	5	4	4	0	0	2	3	0	0	0	0.201091	158	6.443	2181	46	0.518929	8.36582	9.8106	0.0277571	0.447481	0.267576	0.528084	0.500241	18.6953	91.506	152.792	0.143571	1.2959	60.6968	2.09299	18.6714	5.61627	13.0551	380.4	6.04439	317.375	76.44	1	4	1	0.847828	0.5	5800.79	3068.93	2918.69	1.89017	1.98746
0.044	0	5	5	4	4	0	0	2	3	0	0	0	0.20909	158	6.443	2181	46	0.515758	8.44564	9.59745	0.0277904	0.455073	0.273346	0.529365	0.478315	18.5588	90.3624	150.727	0.137852	1.28103	60.6968	2.09299	18.6714	5.61627	13.0551	379.392	6.04439	316.057	79.27	1	4	1	0.85774	0.5	5774.41	3076.1	2880.46	1.87719	2.00468
0.087	0.05	4	4	4	4	0	0	2	2	0	0	0	0.190162	136	5.498	1729	37	0.817766	7.47502	12.8054	0.0387601	0.354298	0.409813	0.426324	0.486929	21.0981	112.305	211.68	0.205207	1.32307	53.8763	2.07216	18.856	5.82205	13.034	344.367	5.85798	294.017	65.44	1	5	0.857143	0.710912	0.461538	5831.91	3752.23	2333.83	1.55425	2.49886
0.078	0.0526316	4	4	4	4	0	0	2	2	0	0	0	0.159615	132	5.724	1523	35	1.9285	2.60872	9.73486	0.135124	0.182785	0.50631	0.455648	0.450897	14.2721	49.2	112.447	0.261569	1.41286	51.8542	2.07417	18.5878	3.03966	13.0276	350.802	5.80735	285.778	55.88	1	5	1	0.810505	0.5	4121.81	3608.06	1375.37	1.14239	2.99687
0.096	0.0434783	5	5	4	4	0	0	2	3	0	0	0	0.199166	158	5.962	2181	46	2.48904	2.73968	10.1342	0.162016	0.178331	0.463861	0.392162	0.4418	15.3629	59.808	144.278	0.24474	1.29782	60.6968	2.09299	18.6714	5.61627	13.0551	382.415	6.04439	320.012	76.11	1	5	1	0.863854	0.5	4178.34	3813.56	1563.07	1.09565	2.67316
0.076	0.1	4	4	4	4	0	0	2	2	0	0	0	0.188101	136	5.017	1729	37	1.72893	3.09676	11.2156	0.107781	0.19305	0.456723	0.487283	0.454532	16.0413	59.477	135.567	0.274377	1.39854	53.8763	2.07216	18.856	5.82205	13.034	346.383	5.85798	296.653	65.11	1	6	0.857143	0.800466	0.461538	4112.42	3585.53	1343.12	1.14695	3.06184
10.22	0.136364	4	3	4	3	0	0	1	3	0	0	0	0.241176	172	2.421	3831	50	1.75877	3.8492	25.8585	0.0558934	0.122327	0.336442	0.520141	0.591365	31.4665	151.783	358.308	0.366335	1.44795	67.3478	2.04084	31.6538	13.5386	15.5715	466.855	6.16993	388.133	112.41	0	7	0.9	0.758595	0.473684	14069.7	13189	1991.27	1.06678	7.06572
48.35	0.0666667	3	3	3	3	0	0	1	2	0	0	0	0.266454	106	3.145	795	31	0.538154	3.32436	12.6166	0.0326567	0.201732	0.346942	0.494733	0.554424	16.4791	50.5208	89.5712	0.324208	1.3961	40.873	2.04365	14.6269	5.09957	9.52729	267.283	5.45943	227.706	71.17	0	2	1	0.983439	0.5	3196.88	2730.64	633.506	1.17074	5.04632
25.7	0.136364	4	3	4	3	0	0	1	3	0	0	0	0.288691	172	2.498	3883	49	1.7265	2.5245	32.9376	0.0464256	0.0678837	0.426907	0.31138	0.57075	37.1886	144.376	325.125	0.414268	1.30904	67.35	2.04091	31.634	11.0252	15.5745	483.929	6.16993	399.17	139.46	0	7	1	0.875743	0.5	19961.7	19641.3	1683.65	1.01631	11.8562
	0.0625	3	3	3	3	0	0	1	2	0	0	0	0.299022	116	2.907	1001	35	0.898612	4.38149	11.7741	0.0526915	0.256916	0.377902	0.406161	0.526977	17.0542	66.1057	129.518	0.267795	1.31104	44.7442	2.03383	17.2969	7.5393	9.75764	295.293	5.58496	251.156	88.24	0	3	1	0.971803	0.5	3576.07	2887.64	1006.2	1.23841	3.55404
7.34	0	4	4	4	4	0	0	2	2	0	0	0	0.292085	140	3.324	1558	41	0.745805	7.45947	10.8951	0.0390465	0.39054	0.389272	0.394822	0.494929	19.1004	94.9609	174.674	0.17781	1.27902	53.52	2.05846	20.6056	10.7028	9.90278	347.325	5.85798	283.304	101.38	0	4	0.666667	0.658952	0.4	4903.09	3037.5	2208.27	1.61418	2.22033
1.27	0.0588235	4	4	4	4	0	0	2	2	0	0	0	0.350483	144	2.676	1778	41	1.47849	5.89877	10.6563	0.0819853	0.3271	0.491248	0.446061	0.480502	18.0335	87.3354	198.305	0.193186	1.41781	55.5195	2.05628	29.5403	7.68856	21.8518	362.323	5.90689	282.591	126.91	0	5	0.833333	0.94004	0.454545	4936.7	3140.44	2527.49	1.57198	1.9532
3.25	0	4	4	4	4	0	0	1	3	0	0	0	0.345339	164	3.031	2667	52	1.27183	8.6762	14.7521	0.0514907	0.351261	0.306743	0.402786	0.449614	24.7002	157.789	345.273	0.197936	1.15914	63.3514	2.04359	25.244	10.2002	15.0437	415.402	6.08746	351.913	143.36	0	6	1	0.731668	0.5	8156.63	5600.37	3160.77	1.45644	2.58059
0.1494	0.125	2	2	1	1	0	0	1	1	0	0	0	0.143407	64	2.797	181	16	0.0855368	1.75737	6.47928	0.0102782	0.211166	0.111111	0.462504	0.538286	8.32219	12.091	21.3872	0.333917	1.1119	24.1307	2.01089	11.129	0	6.08042	201.053	4.70044	142.281	28.68	0	0	0.5	0.846518	0.333333	1537.47	1236.19	304.379	1.24371	5.05118
0.1222	0.333333	2	2	1	1	0	0	1	1	0	0	0	0.154251	92	3.227	603	27	0.578711	3.32626	10.4054	0.0404401	0.232438	0.392716	0.353108	0.482343	14.3103	42.5575	76.8976	0.295342	1.22817	35.8623	1.99235	16.9576	5.35202	6.54156	287.142	5.24793	226.409	44.12	0	4	1	0.70424	0.5	3670.5	2960.1	890.227	1.23999	4.12311
0.129	0.2	2	2	1	1	0	0	1	1	0	0	0	0.268139	88	1.275	500	26	0.615497	3.51471	7.15421	0.054544	0.311465	0.41072	0.421723	0.482659	11.2844	31.7116	58.4727	0.225493	1.3151	33.8635	1.99197	19.1727	2.47194	11.6374	273.119	5.16993	205.02	72.94	0	3	0.8	0.671652	0.444444	2984.19	2323.9	836.523	1.28413	3.56737
0.042	0.25	2	2	1	1	0	0	1	1	0	0	0	0.298735	106	2.672	990	31	0.782817	3.01868	15.182	0.0412368	0.159016	0.447983	0.32859	0.497676	18.9835	60.0774	114.937	0.34981	1.27425	41.6879	1.98514	25.1621	2.53255	15.1149	346.237	5.45943	266.482	103.07	0	6	1	0.903556	0.5	6468.36	5759.17	1037.87	1.12314	6.23234
0.092	0.307692	2	2	1	1	0	0	1	1	0	0	0	0.287073	110	3.095	1154	32	0.87376	4.05456	13.2324	0.0481127	0.22326	0.444299	0.372762	0.539375	18.1607	68.7562	133.795	0.296471	1.35644	43.6845	1.98566	25.3836	2.53542	15.2989	360.264	5.52356	283.778	103.07	0	7	0.857143	0.779114	0.461538	5340.31	3792.12	1939.28	1.40827	2.75376
0.063	0.117647	3	3	2	2	0	0	1	2	0	0	0	0.25322	134	4.238	1912	38	1.00862	2.6339	24.0915	0.0363677	0.0949701	0.50579	0.298882	0.571946	27.734	90.4103	182.146	0.401497	1.37662	52.5598	2.02153	25.6869	2.53936	15.5509	408.307	5.80735	321.796	103.07	0	7	0.875	0.926477	0.466667	10973.7	10212.9	1321.4	1.07449	8.30456
25.7	0.136364	4	3	4	3	0	0	1	3	0	0	0	0.26434	172	2.672	3883	49	1.75128	2.56446	31.6965	0.0486301	0.0712109	0.434117	0.322709	0.574337	36.0122	141.285	319.649	0.410119	1.33116	67.35	2.04091	31.634	11.0252	15.5745	482.921	6.16993	397.851	127.43	0	7	1	0.872262	0.5	19836.9	19474.2	1696.95	1.01863	11.6898
0.035	0.117647	3	3	2	2	0	0	1	2	0	0	0	0.323457	150	4.13	2682	44	1.27531	2.54506	27.2622	0.0410296	0.0818807	0.42706	0.247771	0.570309	31.0826	107.398	226.966	0.407817	1.24514	58.2759	2.00951	33.5698	7.37248	18.5976	453.304	5.9542	347.737	146.21	0	8	0.888889	0.89163	0.470588	15515.4	14807.8	1582.1	1.04779	9.80686
0.108	0.25	3	3	2	2	0	0	2	1	0	0	0	0.148863	110	3.973	783	32	0.990302	3.2095	8.36647	0.0788064	0.255406	0.332351	0.357257	0.482276	12.5663	38.3159	77.4739	0.249341	1.17188	40.5661	2.02831	23.3979	0	15.8244	327.214	5.45943	233.117	48.53	0	2	1	0.67982	0.5	4593.31	3911.6	1134.02	1.17428	4.05047
0.138	0.307692	3	3	2	2	0	0	2	1	0	0	0	0.142727	114	4.396	897	34	1.1074	3.6979	8.24366	0.0848651	0.283387	0.263533	0.364218	0.518489	13.049	43.7084	90.5157	0.223811	1.14624	42.5897	2.02808	23.6002	0	16.0013	341.24	5.52356	250.413	48.53	0	3	1	0.663245	0.5	4703.78	3991.46	1335.19	1.17846	3.52292
0.072	0.117647	4	4	3	3	0	0	2	2	0	0	0	0.125071	138	5.539	1451	41	2.86296	3.61943	4.87542	0.25207	0.318673	0.436545	0.397503	0.372904	11.3578	41.9666	103.845	0.0719427	1.20695	51.5021	2.06008	23.8772	0	16.2435	389.283	5.80735	288.431	48.53	1	3	1	0.538952	0.5	4074.94	3357.02	2144.51	1.21385	1.90017
0.029	0.117647	4	4	3	3	0	0	2	2	0	0	0	0.211707	154	5.431	2060	47	3.05942	3.97551	5.10864	0.251938	0.327376	0.40469	0.442775	0.417276	12.1436	48.1017	122.381	0.0655151	1.26474	57.2205	2.04359	31.7674	4.8377	19.2938	434.281	5.9542	314.372	91.67	1	4	1	0.60182	0.5	5066.81	3911.54	3158.94	1.29535	1.60396
0.035	0.117647	4	4	3	3	0	0	2	2	0	0	0	0.0944318	144	6.607	1617	43	2.93801	3.70566	4.82131	0.25626	0.323216	0.431798	0.392901	0.354705	11.465	42.9185	106.874	0.0653936	1.1794	53.3599	2.0523	26.4108	0	16.2462	515.18	5.85798	313.708	48.53	2	3	1	0.664013	0.5	7192.82	5948.74	2801.14	1.20913	2.56782
	0.176471	3	3	3	3	0	0	1	2	0	0	0	0.104418	112	5.582	865	34	2.21225	3.04446	7.67581	0.171061	0.235411	0.335168	0.433875	0.484919	12.9325	47.0846	111.714	0.195146	1.25396	42.7299	2.03476	12.2107	0	9.64417	294.396	5.52356	261.908	30.71	1	2	1	0.817879	0.5	2810.43	2228.81	1182.91	1.26095	2.37585
	0.125	3	3	3	3	0	0	1	2	0	0	0	0.0977864	112	5.767	837	35	2.58638	2.8812	5.52778	0.235225	0.262038	0.426218	0.435655	0.485357	10.9954	37.6754	89.863	0.127053	1.34723	42.7273	2.03463	14.759	0	9.64055	314.814	5.52356	259.823	30.71	1	2	0.8	0.630023	0.444444	2665.75	2091.34	1384.59	1.27466	1.9253
	0.125	3	3	3	3	0	0	1	2	0	0	0	0.0977864	112	5.978	877	34	1.86784	3.6293	5.9714	0.162866	0.316457	0.452078	0.385164	0.515707	11.4685	39.6045	91.5528	0.140507	1.35295	42.7333	2.03492	14.7415	0	9.64925	314.814	5.52356	259.823	30.71	1	2	1	0.726013	0.5	3599.66	2756.13	1331.27	1.30606	2.70393
45.6	0.125	3	3	3	3	0	0	1	2	0	0	0	0.22749	122	3.585	1143	37	1.63476	4.60608	6.64824	0.126833	0.357363	0.37207	0.41143	0.460734	12.8891	49.0205	111.97	0.136853	1.24423	46.594	2.02583	20.108	4.84203	12.6976	327.383	5.64386	273.189	74.41	0	3	0.833333	0.74073	0.454545	3454.48	2341.31	1680.95	1.47545	2.05508
12.01	0.136364	4	3	4	3	0	0	1	3	0	0	0	0.298562	172	2.037	3831	50	1.53788	2.96902	30.4286	0.0440205	0.084986	0.308542	0.511239	0.558904	34.9355	141.705	315.577	0.403245	1.37868	67.3478	2.04084	31.6538	11.0251	15.5715	467.475	6.16993	390.026	139.46	0	7	0.9	0.80815	0.473684	16115.7	15202.4	1640.24	1.06007	9.82516
86	0.125	3	3	3	3	0	0	1	2	0	0	0	0.109643	106	5.356	753	32	1.86307	3.52486	5.91659	0.164807	0.31181	0.452226	0.386039	0.525806	11.3045	38.4452	88.6042	0.142537	1.36407	40.8749	2.04374	12.2136	0	9.64656	280.369	5.45943	244.612	30.71	1	2	0.8	0.613246	0.444444	2494.4	1653.11	1321.7	1.50891	1.88727
	0.125	3	3	3	3	0	0	1	2	0	0	0	0.0977864	112	5.767	865	34	2.34099	2.9544	5.99612	0.207323	0.261648	0.359991	0.413727	0.458164	11.2915	38.668	91.43	0.148272	1.23188	42.7299	2.03476	14.7356	0	9.64417	314.814	5.52356	259.823	30.71	1	2	1	0.754863	0.5	3475.9	2887.91	1185.53	1.20361	2.93195
459.56	0.125	3	3	3	3	0	0	1	2	0	0	0	0.0977864	112	5.978	877	33	1.54153	3.54659	7.24326	0.125009	0.287607	0.340157	0.353278	0.481314	12.3314	42.3218	94.2534	0.190538	1.17475	42.7324	2.03488	14.7471	0	9.64881	314.814	5.52356	259.823	30.71	1	2	1	0.704594	0.5	3285.98	2187.59	1587.38	1.5021	2.07007
	0.176471	3	3	3	3	0	0	1	2	0	0	0	0.104418	112	5.793	849	35	2.26145	3.31991	6.14385	0.192871	0.283143	0.486488	0.367205	0.556725	11.7252	41.7989	99.651	0.14299	1.41042	42.7306	2.03479	12.2126	0	9.64563	294.396	5.52356	261.908	30.71	1	2	0.8	0.54189	0.444444	2600.45	1805.29	1438.43	1.44047	1.80784
357.03	0.125	3	3	3	3	0	0	1	2	0	0	0	0.0977864	112	5.767	851	34	2.34728	3.00101	5.87834	0.209082	0.267312	0.355563	0.401081	0.469628	11.2266	38.4832	91.118	0.142705	1.22627	42.7294	2.03473	14.7408	0	9.64337	314.814	5.52356	259.823	30.71	1	2	0.8	0.643427	0.444444	2984.84	2314.31	1337.99	1.28973	2.23084
170.76	0.125	3	3	3	3	0	0	1	2	0	0	0	0.0977864	112	5.978	891	33	1.53438	3.56315	7.31286	0.123636	0.28711	0.340791	0.34972	0.486752	12.4104	42.7447	95.136	0.19194	1.17726	42.733	2.0349	14.7419	0	9.64961	314.814	5.52356	259.823	30.71	1	2	0.833333	0.688739	0.454545	3805.57	2762.07	1428.43	1.3778	2.66416
398.2	0.125	3	3	3	3	0	0	1	2	0	0	0	0.334502	120	3.35	1311	33	0.322473	3.08051	24.2254	0.0116718	0.111498	0.209168	0.509075	0.639718	27.6284	83.4318	135.125	0.407623	1.35796	46.712	2.03096	20.3528	4.84089	12.3706	328.391	5.64386	274.508	109.75	0	4	0.857143	0.887222	0.461538	6846.51	6281.48	693.697	1.08995	9.8696
148.85	0.117647	3	3	3	3	0	0	1	2	0	0	0	0.220955	120	2.448	1638	30	0.915297	3.40492	19.0493	0.0391662	0.145699	0.298561	0.475082	0.568643	23.3695	85.4137	168.151	0.361351	1.34229	48.9541	2.03975	20.7546	2.54093	15.6702	325.341	5.70044	278.932	71.84	0	7	0.875	0.710312	0.466667	6312.02	5722.36	1020.92	1.10304	6.18269
173.01	0.117647	3	3	3	3	0	0	1	2	0	0	0	0.220955	120	2.448	1655	29	1.09352	2.24996	22.4408	0.0424104	0.0872609	0.451605	0.410615	0.561853	25.7843	77.4909	158.488	0.402747	1.42407	48.9558	2.03983	20.7393	2.54095	15.6726	325.341	5.70044	278.932	71.84	0	7	0.875	0.816114	0.466667	7164.01	7014.52	771.545	1.02131	9.28529
140.91	0.117647	3	3	3	3	0	0	1	2	0	0	0	0.220955	120	2.448	1672	29	1.14755	5.55649	11.4195	0.0633182	0.30659	0.43433	0.497113	0.581168	18.1235	82.9331	173.871	0.222569	1.51261	48.9563	2.03985	20.735	2.54095	15.6733	325.341	5.70044	278.932	71.84	0	7	1	0.59809	0.5	4966.39	3396.71	2001.39	1.46212	2.48147
12.01	0.136364	4	3	4	3	0	0	1	3	0	0	0	0.273397	172	2.211	3831	50	1.56706	2.99572	29.2619	0.0463289	0.0885659	0.319606	0.51944	0.561516	33.8247	138.21	309.404	0.398829	1.40056	67.3478	2.04084	31.6538	11.0251	15.5715	466.467	6.16993	388.708	127.43	0	7	0.9	0.797911	0.473684	16036.9	15140.6	1625.49	1.0592	9.86588
169.15	0.117647	3	3	3	3	0	0	1	2	0	0	0	0.21061	120	2.909	1638	30	1.03454	5.4794	11.991	0.0559064	0.296105	0.489338	0.524977	0.579251	18.5049	83.777	170.255	0.235991	1.59357	48.9541	2.03975	20.7546	2.54093	15.6702	341.795	5.70044	288.076	71.84	0	7	0.875	0.558043	0.466667	4671.33	3482.14	1653.94	1.34151	2.82436
192.17	0.117647	3	3	3	3	0	0	1	2	0	0	0	0.21061	120	2.909	1655	29	0.870944	5.81046	10.381	0.0510446	0.340541	0.450054	0.510028	0.56345	17.0624	74.4204	144.017	0.206311	1.52353	48.9558	2.03983	20.7393	2.54095	15.6726	341.795	5.70044	288.076	71.84	0	7	0.875	0.476653	0.466667	4562.08	2949.26	1956.83	1.54686	2.33137
161.21	0.117647	3	3	3	3	0	0	1	2	0	0	0	0.21061	120	2.909	1672	29	1.61714	4.49258	15.3875	0.0752258	0.208984	0.497617	0.45358	0.636109	21.4972	101.278	234.568	0.286843	1.58731	48.9563	2.03985	20.735	2.54095	15.6733	341.795	5.70044	288.076	71.84	0	7	1	0.390695	0.5	6547.34	5093.3	2029.91	1.28548	3.22543
184.43	0.117647	3	3	3	3	0	0	1	2	0	0	0	0.186571	120	3.085	1672	29	1.16565	5.69847	11.3128	0.0641281	0.313501	0.432522	0.473984	0.582055	18.1769	84.2947	177.616	0.216778	1.48856	48.9563	2.03985	20.735	2.54095	15.6733	386.246	5.70044	292.148	71.84	0	7	1	0.525573	0.5	6583.98	4168.58	2860.58	1.57943	2.30162
127.68	0.117647	3	3	3	3	0	0	1	2	0	0	0	0.19154	126	3.531	1839	32	1.03161	5.64763	11.957	0.0553552	0.303045	0.487596	0.508491	0.580822	18.6363	85.6902	173.99	0.2312	1.57691	50.8038	2.03215	23.2729	2.54094	15.6714	376.24	5.75489	303.287	71.84	0	7	1	0.565903	0.5	5845.14	4161.29	2245.12	1.40465	2.60349
118.73	0.117647	3	3	3	3	0	0	1	2	0	0	0	0.19154	126	3.531	1855	32	0.892455	2.84734	21.558	0.035278	0.112553	0.316637	0.479514	0.555447	25.2978	83.1636	163.243	0.389127	1.3516	50.8061	2.03224	23.2471	2.54095	15.6739	376.24	5.75489	303.287	71.84	0	7	1	0.828595	0.5	9872.04	9391.73	997.65	1.05114	9.8953
46.23	0.166667	3	3	3	3	0	0	1	2	0	0	0	0.228273	130	2.363	2089	34	0.859204	3.11793	26.0553	0.0286092	0.103819	0.305171	0.486915	0.553907	30.0324	106.304	206.137	0.400679	1.34599	52.8333	2.03205	23.551	5.32374	15.6837	355.367	5.80735	305.018	81.07	0	8	0.888889	0.838525	0.470588	8884.21	8300.05	1044.03	1.07038	8.5095
54.26	0.166667	3	3	3	3	0	0	1	2	0	0	0	0.228273	130	2.363	2108	33	0.885471	4.71349	19.962	0.0346415	0.184402	0.313269	0.504933	0.544461	25.561	115.94	224.816	0.335718	1.36266	52.835	2.03212	23.5357	5.32375	15.6861	355.367	5.80735	305.018	81.07	0	8	0.888889	0.773988	0.470588	8120.18	6905.36	1606.8	1.17592	5.05365
39.11	0.166667	3	3	3	3	0	0	1	2	0	0	0	0.228273	130	2.363	2127	33	1.01371	2.69307	26.7288	0.0333066	0.0884841	0.348037	0.476647	0.545455	30.4356	101.808	205.212	0.408657	1.37014	52.8355	2.03213	23.5313	5.32376	15.6868	355.367	5.80735	305.018	81.07	0	8	1	0.806334	0.5	9650.55	9171.11	1000.38	1.05228	9.64688
73.02	0.166667	3	3	3	3	0	0	1	2	0	0	0	0.21845	130	2.824	2108	33	0.891934	4.7139	20.0632	0.0347475	0.183642	0.313861	0.504843	0.539749	25.669	116.675	226.7	0.336208	1.35845	52.835	2.03212	23.5357	5.32375	15.6861	371.821	5.80735	314.162	81.07	0	8	0.888889	0.754908	0.470588	9095.97	7847.97	1666.93	1.15902	5.45673
8.1	0.136364	4	3	4	3	0	0	1	3	0	0	0	0.288691	172	2.498	3831	50	1.54411	2.99659	30.6153	0.0439216	0.0852369	0.313546	0.508564	0.558058	35.156	143.642	320.457	0.403131	1.38017	67.3478	2.04084	31.6538	11.0251	15.5715	483.929	6.16993	399.17	139.46	0	7	0.9	0.811712	0.473684	16636.8	15632.9	1749.61	1.06422	9.5089
51.12	0.166667	3	3	3	3	0	0	1	2	0	0	0	0.21845	130	2.824	2127	33	1.02593	2.69495	26.8652	0.0335425	0.0881103	0.349434	0.477398	0.542122	30.5861	102.727	207.591	0.40876	1.36895	52.8355	2.03213	23.5313	5.32376	15.6868	371.821	5.80735	314.162	81.07	0	8	1	0.780777	0.5	10896.8	10416.4	1059.07	1.04612	10.289
22.81	0.166667	3	3	3	3	0	0	1	2	0	0	0	0.200135	136	3.446	2325	36	0.93958	5.61769	17.8798	0.038449	0.229884	0.460188	0.463505	0.544773	24.437	122.521	241.332	0.29875	1.46847	54.683	2.0253	26.0693	5.32374	15.6849	406.266	5.85798	329.373	81.07	0	8	1	0.575512	0.5	8202.98	6154.36	2593.94	1.33287	3.16237
37.4	0.166667	3	3	3	3	0	0	1	2	0	0	0	0.200135	136	3.446	2343	36	0.91984	4.80319	20.1029	0.0356169	0.185983	0.310824	0.491606	0.539624	25.8259	119.468	234.111	0.3338	1.34205	54.6852	2.02538	26.0435	5.32376	15.6874	406.266	5.85798	329.373	81.07	0	8	1	0.756982	0.5	10499.4	8847.55	2171.25	1.1867	4.83564
96.16	0.210526	3	3	3	3	0	0	1	2	0	0	0	0.230857	130	2.639	2127	33	1.11187	2.6503	30.1134	0.0328222	0.0782363	0.339157	0.464235	0.543731	33.8755	116.238	238.851	0.416706	1.34712	52.8355	2.03213	21.0106	5.32376	15.6868	351.403	5.80735	316.247	81.07	0	8	1	0.711907	0.5	9425.83	8950.05	1003.84	1.05316	9.38979
0.05	0.357143	3	2	2	1	1	0	1	1	0	0	0	0.277789	122	2.878	1225	35	0.963114	4.72742	14.3912	0.0479597	0.235409	0.435262	0.350842	0.458006	20.0817	86.4467	172.052	0.287473	1.24411	46.0263	2.00115	25.3097	2.53811	15.2486	372.274	5.64386	288.717	103.07	0	7	1	0.882881	0.5	7174.36	5869.31	1764.54	1.22235	4.06586
1.49	0.285714	4	3	3	2	1	0	1	2	0	0	0	0.145696	156	5.255	2581	45	2.46631	3.89719	21.1473	0.0896489	0.141661	0.507248	0.290128	0.59479	27.5108	144.182	374.954	0.326518	1.39217	58.7961	2.02745	23.3804	2.55048	15.7574	430.331	6	360.114	62.52	1	7	1	0.829227	0.5	9677.01	8456.2	2914.81	1.14437	3.31994
0.06	0.210526	4	3	3	2	1	0	1	2	0	0	0	0.122995	152	6.005	2274	44	1.37774	4.43059	19.8808	0.0536311	0.172469	0.324253	0.318526	0.535166	25.6891	121.579	268.624	0.330425	1.17795	56.7873	2.02812	25.369	2.54997	12.7195	484.149	5.9542	339.877	59.28	1	6	0.875	0.76542	0.466667	14428.8	13150.5	2651.04	1.0972	5.44268
0.22	0.210526	4	3	3	2	1	0	1	2	0	0	0	0.197754	146	4.64	2017	42	2.58474	4.42063	12.9423	0.129576	0.221611	0.485135	0.324971	0.515605	19.9477	102.092	269.921	0.23661	1.32571	54.9357	2.03466	22.8757	5.08762	12.7155	403.263	5.90689	323.316	79.51	0	6	1	0.712295	0.5	6930.35	5892.27	2685.57	1.17618	2.58058
0.22	0.210526	4	3	3	2	1	0	1	2	0	0	0	0.205307	146	4.64	2017	42	1.33495	4.31857	19.7642	0.0525203	0.169904	0.397223	0.308449	0.536616	25.4178	117.503	256.862	0.333182	1.24229	54.9357	2.03466	22.8757	5.08762	12.7155	402.255	5.90689	321.998	82.34	0	6	1	0.80693	0.5	9898.29	8512.12	2008.84	1.16285	4.92737
0.14	0.210526	4	3	3	2	1	0	1	2	0	0	0	0.165654	152	5.438	2236	44	2.72158	4.40203	12.9533	0.135558	0.219259	0.458762	0.326025	0.514664	20.0769	104.255	279.518	0.233888	1.29945	56.7845	2.02802	25.4005	5.08899	12.7158	482.158	5.9542	342.599	79.51	1	6	1	0.705904	0.5	10045	8857.17	3641.82	1.13411	2.75823
8.1	0.136364	4	3	4	3	0	0	1	3	0	0	0	0.26434	172	2.672	3831	50	1.57677	3.01861	29.4608	0.0462991	0.0886362	0.324532	0.516475	0.561073	34.0562	140.144	314.424	0.398799	1.40208	67.3478	2.04084	31.6538	11.0251	15.5715	482.921	6.16993	397.851	127.43	0	7	0.9	0.802921	0.473684	16557.8	15574.1	1734.11	1.06316	9.54825
0.14	0.210526	4	3	3	2	1	0	1	2	0	0	0	0.171911	152	5.438	2236	44	1.44665	4.37677	19.7536	0.0565606	0.171121	0.313692	0.313654	0.538203	25.577	121.365	272.015	0.329239	1.16555	56.7845	2.02802	25.4005	5.08899	12.7158	481.15	5.9542	341.281	82.34	1	6	1	0.796004	0.5	13516.9	12521.8	2819.41	1.07947	4.79424
0.15	0.210526	4	3	3	2	1	0	1	2	0	0	0	0.182351	152	5.262	2236	44	2.68383	4.4138	12.9344	0.133977	0.220337	0.468907	0.327904	0.514743	20.0321	103.65	276.902	0.234265	1.31155	56.7845	2.02802	25.4005	5.08899	12.7158	437.708	5.9542	338.527	79.51	1	6	1	0.711955	0.5	8286.91	7236.39	3242.48	1.14517	2.55573
0.15	0.210526	4	3	3	2	1	0	1	2	0	0	0	0.189279	152	5.262	2236	44	1.42048	4.37275	19.7439	0.0556243	0.171231	0.332882	0.313122	0.538155	25.5371	120.592	268.767	0.329858	1.18416	56.7845	2.02802	25.4005	5.08899	12.7158	436.7	5.9542	337.209	82.34	1	6	1	0.795847	0.5	11519.2	10371.5	2451.32	1.11066	4.69919
	0.25	5	4	5	4	0	0	1	4	0	0	0	0.156561	200	7.618	5215	61	1.27358	7.66721	30.3185	0.0324402	0.195297	0.385591	0.365511	0.516088	39.2593	280.836	616.148	0.329197	1.26719	78.3046	2.06065	30.4071	5.3622	16.8902	568.519	6.39232	477.32	88.79	2	9	0.9	0.856312	0.473684	21697.1	18365.9	4451.54	1.18138	4.87407
	0.25	5	4	5	4	0	0	1	4	0	0	0	0.158396	200	7.459	5215	61	2.46768	5.2532	22.0478	0.0828951	0.176467	0.403267	0.347934	0.540647	29.7687	183.192	498.772	0.305478	1.29185	78.3046	2.06065	30.4071	5.3622	16.8902	569.527	6.39232	478.638	89.99	2	9	0.9	0.743424	0.473684	16360.6	14532.1	3591.06	1.12582	4.55593
25.48	0.275862	5	4	5	4	0	0	1	4	0	0	0	0.152785	204	7.762	5628	61	1.39811	4.66397	26.7403	0.042622	0.142184	0.356504	0.42245	0.555426	32.8024	168.623	375.791	0.361396	1.33438	80.2984	2.05893	30.3708	5.36181	16.8575	582.546	6.42626	494.616	88.79	2	10	0.9	0.915659	0.473684	16802	15490.9	2999.13	1.08463	5.60228
25.48	0.275862	5	4	5	4	0	0	1	4	0	0	0	0.154582	204	7.603	5628	61	2.82229	6.507	19.157	0.0990752	0.228426	0.42751	0.483442	0.500654	28.4863	197.086	577.383	0.254374	1.41161	80.2984	2.05893	30.3708	5.36181	16.8575	583.554	6.42626	495.934	89.99	2	10	0.9	0.629697	0.473684	15859.7	13548.7	4834.06	1.17057	3.28083
	0.375	4	3	4	3	0	0	1	3	0	0	0	0.171037	176	6.475	4109	54	2.03357	4.74269	26.1798	0.0617054	0.14391	0.323297	0.368017	0.587388	32.956	187.046	472.495	0.345789	1.2787	69.3784	2.04054	30.1375	5.35928	16.6481	520.476	6.20945	439.302	88.79	2	9	0.9	0.718892	0.473684	15716.8	14356	2914.6	1.09479	5.39242
	0.375	4	3	4	3	0	0	1	3	0	0	0	0.173013	176	6.316	4109	54	1.82209	2.68114	32.3038	0.0495039	0.0728431	0.404115	0.442561	0.52946	36.807	150.357	344.977	0.40824	1.37614	69.3784	2.04054	30.1375	5.35928	16.6481	521.484	6.20945	440.62	89.99	2	9	0.9	0.921529	0.473684	20457.2	19927.2	1888.85	1.0266	10.8305
	0.275862	5	4	5	4	0	0	1	4	0	0	0	0.12154	206	5.791	5430	63	1.49524	10.1489	21.9314	0.0445336	0.302272	0.42389	0.456348	0.557352	33.5755	270.548	636.934	0.239896	1.43759	80.149	2.0551	30.2057	7.97203	17.1824	566.479	6.42626	495.797	68.69	2	9	1	0.747903	0.5	18092	13005.1	6180.58	1.39114	2.92722
47.96	0.173913	4	3	4	3	0	0	1	3	0	0	0	0.301124	172	2.313	3831	50	1.24191	3.45628	30.0415	0.035749	0.0994906	0.425072	0.467306	0.56723	34.7397	145.433	309.123	0.39857	1.45961	67.3478	2.04084	29.1101	11.0251	15.5715	463.511	6.16993	401.254	139.46	0	7	0.9	0.981946	0.473684	16199.4	15357.2	1485.31	1.05484	10.9064
	0.275862	5	4	5	4	0	0	1	4	0	0	0	0.123443	206	5.632	5430	63	2.70349	7.48868	16.3542	0.10184	0.282098	0.360051	0.46418	0.44011	26.5464	186.93	544.577	0.212046	1.26434	80.149	2.0551	30.2057	7.97203	17.1824	567.487	6.42626	497.115	69.89	2	9	1	0.669041	0.5	14252.5	11332.4	4909.27	1.25768	2.90319
	0.285714	5	4	5	4	0	0	1	4	0	0	0	0.161559	200	7.561	5215	61	2.32611	3.67286	32.1101	0.0610381	0.0963775	0.40535	0.340687	0.562788	38.1091	201.171	513.612	0.381938	1.30883	78.3046	2.06065	30.4071	5.3622	16.8902	570.535	6.39232	479.956	91.95	2	9	0.9	0.918749	0.473684	20402.1	20000.9	3141.42	1.02006	6.49457
	0.285714	5	4	5	4	0	0	1	4	0	0	0	0.161559	200	7.561	5215	61	1.20689	7.56883	31.605	0.0298877	0.187437	0.373575	0.347299	0.54906	40.3807	286.491	615.574	0.337007	1.26993	78.3046	2.06065	30.4071	5.3622	16.8902	570.535	6.39232	479.956	91.95	2	9	0.9	0.853833	0.473684	22277.6	18886.1	4418.34	1.17958	5.04207
	0.285714	5	4	5	4	0	0	1	4	0	0	0	0.163378	200	7.402	5215	61	1.67764	6.49404	31.1898	0.0426213	0.164984	0.33541	0.296833	0.513204	39.3615	265.768	644.931	0.344296	1.14545	78.3046	2.06065	30.4071	5.3622	16.8902	571.543	6.39232	481.274	93.15	2	9	0.9	0.935194	0.473684	23093.1	20104.1	4052.95	1.14868	5.69785
	0.285714	5	4	5	4	0	0	1	4	0	0	0	0.163378	200	7.402	5215	61	1.96758	6.11765	24.7047	0.0600056	0.186571	0.490888	0.344944	0.563565	32.7899	211.78	541.939	0.315067	1.3994	78.3046	2.06065	30.4071	5.3622	16.8902	571.543	6.39232	481.274	93.15	2	9	0.9	0.83174	0.473684	17296.5	14663.9	4497.58	1.17952	3.84572
35.87	0.310345	5	4	5	4	0	0	1	4	0	0	0	0.157676	204	7.705	5628	61	2.20999	9.47429	25.9742	0.0586851	0.251584	0.414646	0.373555	0.545903	37.6585	324.428	905.938	0.267298	1.3341	80.2984	2.05893	30.3708	5.36181	16.8575	584.562	6.42626	497.252	91.95	2	10	0.9	0.744248	0.473684	21507.1	17335.4	5902.41	1.24065	3.64378
35.87	0.310345	5	4	5	4	0	0	1	4	0	0	0	0.157676	204	7.705	5628	61	1.73488	9.94904	17.6172	0.0592088	0.339545	0.396362	0.398084	0.518724	29.3011	223.098	556.48	0.200935	1.31317	80.2984	2.05893	30.3708	5.36181	16.8575	584.562	6.42626	497.252	91.95	2	10	0.9	0.775949	0.473684	14809.5	9931.34	6810.7	1.49119	2.17444
35.87	0.310345	5	4	5	4	0	0	1	4	0	0	0	0.159458	204	7.546	5628	61	1.88767	8.86733	25.4853	0.0520877	0.244681	0.458207	0.333433	0.497083	36.2403	290.833	753.663	0.277423	1.28872	80.2984	2.05893	30.3708	5.36181	16.8575	585.57	6.42626	498.57	93.15	2	10	0.9	0.732944	0.473684	21158.1	17050	5593.89	1.24095	3.78237
35.87	0.310345	5	4	5	4	0	0	1	4	0	0	0	0.159458	204	7.546	5628	61	1.98252	4.65597	27.6949	0.057743	0.13561	0.410374	0.34525	0.501489	34.3334	193.083	483.055	0.354985	1.25711	80.2984	2.05893	30.3708	5.36181	16.8575	585.57	6.42626	498.57	93.15	2	10	0.9	0.895393	0.473684	19023.2	17829.5	3476.41	1.06695	5.47206
	0.416667	4	3	4	3	0	0	1	3	0	0	0	0.176439	176	6.418	4109	54	1.83547	4.27762	22.3886	0.0643985	0.150083	0.398313	0.37979	0.559268	28.5017	144.715	348.999	0.339139	1.33737	69.3784	2.04054	30.1375	5.35928	16.6481	522.492	6.20945	441.938	91.95	2	9	0.9	0.858898	0.473684	13119.2	11771.2	2790.3	1.11451	4.7017
[truncated: 235 more columns]
