# Supplementary material for: Machine Learning-Driven Classification of Urease Inhibitors Leveraging Physicochemical Properties as Effective Filter Criteria
Source: Int J Mol Sci. 2024 Apr 13;25(8):4303. doi: 10.3390/ijms25084303 (PMC11049951; doi:10.3390/ijms25084303)
Supplement: Supplementary file 1 [file ijms-25-04303-s001.zip › Features_selected.xlsx]

## Sheet: Boruta_Considering_FamType
Feautered obtained with Boruta
5 uM	10 uM	25 uM	5-50 uM	10-50 uM	25-50 uM
nAromBlocks	nAromBlocks	Fsp3	nSmallRings	nRingBlocks	Fsp3
nRings5	nRings5	nSmallRings	nAromBlocks	nAromBlocks	nSmallRings
WTPT.2	Wlambda3.unity	nRingBlocks	nRings5	nRings5	nRingBlocks
WTPT.4	Weta3.unity	nRings5	tpsaEfficiency	WTPT.2	nRings5
WTPT.5	WT.unity	Zagreb	Weta3.unity	WTPT.4	tpsaEfficiency
MDEC.22	WTPT.2	WPOL	WTPT.2	WTPT.5	Zagreb
MDEO.12	WTPT.4	Wlambda3.unity	WTPT.4	MDEC.22	WPOL
MDEN.22	WTPT.5	Wnu2.unity	WTPT.5	MDEN.22	Wlambda3.unity
MDEN.23	MDEC.22	WT.unity	TopoPSA	MDEN.23	Wnu2.unity
MLogP	MDEO.12	WK.unity	MDEC.22	nAtomP	WT.unity
nAtomLC	MDEN.22	WTPT.2	MDEC.23	khs.aaN	WTPT.1
khs.aaCH	MDEN.23	WTPT.3	MDEO.12	FMF	WTPT.2
khs.dsN	MLogP	WTPT.4	MDEN.22	RPCG	WTPT.3
khs.aaN	nAtomP	WTPT.5	MDEN.23	THSA	WTPT.4
ECCEN	nAtomLC	VABC	nAtomP	RPSA	WTPT.5
PNSA.3	khs.aaCH	TopoPSA	khs.aaCH	SCH.5	VABC
FNSA.3	khs.aaN	nRotB	khs.aaaC	SCH.6	TopoPSA
RPCG	khs.aasN	MOMI.XZ	khs.aaN	SCH.7	nRotB
TPSA	GRAV.2	MOMI.YZ	khs.aasN	VCH.5	MOMI.Y
RHSA	FNSA.3	MDEC.12	FNSA.3	VCH.6	MOMI.XZ
RPSA	RPCG	MDEC.22	RPCG	C1SP2	MOMI.YZ
SP.4	RPCS	MDEC.23	THSA	C3SP2	MDEC.22
SP.6	THSA	MDEC.33	RHSA	ATSc4	MDEC.23
SPC.5	TPSA	MDEO.11	RPSA	nAromBond	MDEC.33
SCH.5	RHSA	MDEO.12	SP.1	tipo_familia	MDEO.11
SCH.6	RPSA	MDEN.22	SP.2		MDEO.12
SCH.7	SP.1	MDEN.23	SP.5		MDEN.22
VCH.5	SP.3	nAtomP	SP.6		MDEN.23
VCH.6	SP.5	khs.ssCH2	SP.7		nAtomP
VCH.7	SP.6	khs.aaCH	SCH.5		nAtomLC
C1SP2	SP.7	khs.ssNH	SCH.6		khs.ssCH2
C3SP2	VP.7	khs.aaN	SCH.7		khs.dsCH
BCUTc.1l	SPC.5	HybRatio	VCH.5		khs.aaCH
BCUTc.1h	VPC.6	GRAVH.3	VCH.6		khs.dssC
ATSc1	SC.3	FMF	C1SP2		khs.ssNH
ATSc2	SCH.5	ECCEN	C3SP2		khs.aaN
ATSc3	SCH.6	PPSA.1	C2SP3		Kier3
ATSc4	SCH.7	PPSA.2	BCUTc.1h		HybRatio
ATSc5	VCH.5	PNSA.3	ATSc1		nHBAcc
nAromBond	VCH.6	FNSA.3	ATSc2		FMF
naAromAtom	VCH.7	WNSA.1	ATSc3		PPSA.1
tipo_familia	C1SP2	RPCG	ATSc4		FNSA.3
	C3SP2	THSA	ATSc5		WPSA.1
	bpol	TPSA	nAromBond		RPCG
	BCUTw.1h	RHSA	naAromAtom		THSA
	BCUTc.1h	RPSA	tipo_familia		TPSA
	ATSp3	SP.3			RHSA
	ATSm5	SP.4			RPSA
	ATSc1	SP.5			SP.0
	ATSc2	SP.6			SP.1
	ATSc3	SP.7			SP.2
	ATSc4	VP.1			SP.3
	ATSc5	VP.6			SP.4
	nAromBond	VP.7			SP.5
	naAromAtom	SPC.4			SP.6
	tipo_familia	SPC.5			SP.7
		SPC.6			VP.7
		VPC.6			SPC.4
		SC.5			SPC.5
		VC.5			SPC.6
		SCH.5			SC.5
		SCH.6			SCH.5
		SCH.7			SCH.6
		VCH.5			SCH.7
		VCH.6			VCH.5
		C1SP2			VCH.6
		C3SP2			VCH.7
		bpol			C1SP2
		BCUTp.1h			C3SP2
		ATSp1			bpol
		ATSp2			BCUTc.1l
		ATSp3			BCUTc.1h
		ATSp4			ATSp1
		ATSp5			ATSp2
		ATSm4			ATSp3
		ATSm5			ATSp4
		ATSc3			ATSp5
		ATSc4			ATSm4
		ATSc5			ATSm5
		nAromBond			ATSc1
		naAromAtom			ATSc3
		AMR			ATSc4
		tipo_familia			ATSc5
					apol
					tipo_familia

## Sheet: XGBoost_Considering_FamType
Feautered obtained with XGB
5 uM	10 uM	25 uM	5-50 uM	10-50 uM	25-50 uM
tipo_familia	SCH.6	C1SP2	C1SP2	C1SP2	C1SP2
MDEN.23	tipo_familia	tipo_familia	tipo_familia	SCH.6	tipo_familia
SCH.6	C1SP2	C3SP2	WK.unity	tipo_familia	SCH.6
MDEO.12	khs.aaN	SCH.6	C3SP2	VCH.5	C3SP2
ATSc1	ATSm5	MDEN.22	SCH.6	C3SP2	apol
ECCEN	WTPT.2	BCUTc.1h	MDEN.22	Weta1.unity	WTPT.2
VCH.6	RHSA	nAtomLC	BCUTc.1h	MDEN.23	ATSm5
BCUTc.1h	WTPT.5	ATSc4	MDEN.23	RPCG	ATSc5
khs.aaN	SP.5	khs.aaCH	MDEO.12	khs.aaN	ECCEN
WTPT.5	ATSc5	geomShape	nSmallRings	TopoPSA	RPCG
C1SP2	tpsaEfficiency	VCH.5	ATSc5	MDEN.22	WT.unity
LOBMAX	VCH.7	MOMI.XZ	SC.5	WTPT.2	Wlambda1.unity
MDEC.13	khs.aaCH	WK.unity	WTPT.5	Weta2.unity	BCUTc.1h
khs.aaCH	MW	FPSA.1	nAtomLC	BCUTc.1h	BCUTp.1h
nRings6	Wlambda3.unity	BCUTp.1l	TopoPSA	WK.unity	ATSc4
RPCS	ATSc3	VP.5	ATSc3	ATSc4	MOMI.YZ
DPSA.3	ATSm4	DPSA.2	WTPT.3	khs.aaCH	BCUTw.1h
FNSA.3	ATSc2	MDEC.23	WTPT.2	BCUTw.1h	VABC
khs.aasC	nRings6	ATSm5	VPC.6	SP.2	Wnu2.unity
Weta3.unity	Weta3.unity	Weta1.unity	VP.6	Weta3.unity	geomShape

## Sheet: Boruta_NoConsidering_FamType
Feautered obtained with Boruta
5 uM	10 uM	25 uM	5-50 uM	10-50 uM	25-50 uM
nAromBlocks	nRingBlocks	Fsp3	nSmallRings	Fsp3	Fsp3
nRings5	nAromBlocks	nSmallRings	nAromBlocks	nSmallRings	nSmallRings
WTPT.2	nRings5	nRingBlocks	nRings5	nRingBlocks	nRingBlocks
WTPT.4	Wlambda3.unity	nRings5	WTPT.2	nRings5	nRings5
WTPT.5	WT.unity	WPOL	WTPT.4	Wlambda3.unity	tpsaEfficiency
MDEC.22	WTPT.2	Wlambda3.unity	WTPT.5	WTPT.2	Wlambda3.unity
MDEO.12	WTPT.4	Wnu2.unity	MDEC.22	WTPT.3	WT.unity
MDEN.22	WTPT.5	WT.unity	MDEC.23	WTPT.4	WK.unity
MDEN.23	MDEC.12	WK.unity	MDEO.12	WTPT.5	WTPT.2
MLogP	MDEC.22	WTPT.1	MDEN.22	TopoPSA	WTPT.3
nAtomLAC	MDEO.12	WTPT.2	MDEN.23	nRotB	WTPT.4
nAtomLC	MDEN.22	WTPT.3	khs.aaCH	MDEC.22	WTPT.5
khs.aaCH	MDEN.23	WTPT.4	khs.aaaC	MDEO.12	TopoPSA
khs.dsN	MLogP	WTPT.5	khs.aaN	MDEN.22	nRotB
khs.aaN	nAtomP	VABC	khs.aasN	MDEN.23	MOMI.Y
ECCEN	khs.aaCH	TopoPSA	RPCG	nAtomP	MOMI.YZ
PNSA.3	khs.aaaC	nRotB	THSA	khs.aaCH	MDEC.12
FNSA.3	khs.aaN	MOMI.XZ	RHSA	khs.ssNH	MDEC.22
RPCG	khs.aasN	MOMI.YZ	RPSA	khs.aaN	MDEC.23
RPCS	HybRatio	MDEC.12	SP.1	Kier3	MDEC.33
TPSA	GRAV.2	MDEC.22	SP.5	HybRatio	MDEO.11
RHSA	GRAVH.1	MDEC.23	SP.6	FMF	MDEO.12
RPSA	GRAVH.3	MDEC.33	SP.7	FNSA.3	MDEN.22
SP.1	FMF	MDEO.11	SCH.5	RPCG	MDEN.23
SP.3	FNSA.3	MDEO.12	SCH.6	RHSA	nAtomP
SP.5	RPCG	MDEN.22	SCH.7	RPSA	khs.dssC
SP.6	THSA	MDEN.23	VCH.5	SP.5	khs.ssNH
SP.7	TPSA	MLogP	VCH.6	SP.6	khs.aaN
VP.6	RHSA	nAtomP	C1SP2	SP.7	HybRatio
VP.7	RPSA	khs.ssCH2	C3SP2	SCH.5	FMF
SPC.5	SP.1	khs.aaCH	BCUTc.1h	SCH.6	FNSA.3
SPC.6	SP.4	khs.ssNH	ATSc1	SCH.7	RPCG
VPC.6	SP.5	khs.aaN	ATSc2	VCH.5	SP.3
SCH.5	SP.6	Kier3	ATSc3	VCH.6	SP.4
SCH.6	SP.7	HybRatio	ATSc4	C1SP2	SP.5
SCH.7	VP.7	GRAVH.2	ATSc5	C3SP2	SP.6
VCH.5	SPC.5	FMF	nAromBond	BCUTc.1h	SP.7
VCH.6	SC.3	ECCEN	naAromAtom	nAromBond	SPC.4
VCH.7	VC.5	PPSA.1		naAromAtom	SPC.5
C1SP2	SCH.5	FNSA.3			SPC.6
C3SP2	SCH.6	WNSA.1			SC.3
BCUTc.1l	SCH.7	RPCG			SC.5
BCUTc.1h	VCH.5	THSA			SCH.5
BCUTp.1l	VCH.6	TPSA			SCH.6
ATSc1	VCH.7	RHSA			SCH.7
ATSc2	C1SP2	RPSA			VCH.5
ATSc3	C3SP2	SP.3			C1SP2
ATSc4	BCUTw.1h	SP.4			C3SP2
ATSc5	BCUTc.1h	SP.5			bpol
nAromBond	ATSp5	SP.6			BCUTc.1h
naAromAtom	ATSm5	SP.7			BCUTp.1h
	ATSc1	VP.6			ATSp4
	ATSc2	VP.7			ATSp5
	ATSc3	SPC.4			ATSm5
	ATSc4	SPC.5			ATSc3
	ATSc5	SPC.6			ATSc4
	nAromBond	VPC.4			ATSc5
	naAromAtom	VPC.6
		SC.3
		VC.5
		SCH.5
		SCH.6
		SCH.7
		VCH.5
		VCH.6
		VCH.7
		C1SP2
		C3SP2
		bpol
		BCUTp.1h
		ATSp1
		ATSp2
		ATSp3
		ATSp4
		ATSp5
		ATSm4
		ATSm5
		ATSc3
		ATSc4
		ATSc5
		nAromBond
		naAromAtom
		apol
		AMR

## Sheet: XGBoost_NoConsidering_FamType
Feautered obtained with XGB
5 uM	10 uM	25 uM	5-50 uM	10-50 uM	25-50 uM
SCH.6	SCH.6	VCH.5	SCH.6	C1SP2	C1SP2
VP.7	C1SP2	C1SP2	C1SP2	VCH.5	SCH.6
MDEO.12	WTPT.2	SCH.6	VCH.5	SCH.6	VCH.5
RPCS	khs.aaN	SPC.6	MDEN.23	Weta1.unity	WT.unity
RHSA	C3SP2	WTPT.5	MDEO.12	Weta2.unity	khs.aaCH
VCH.5	RHSA	nAtomLC	MDEN.22	nAtomLC	ATSm5
C3SP2	MDEN.22	MDEN.22	C3SP2	WTPT.2	C3SP2
WTPT.4	ECCEN	ATSm5	khs.aaCH	MDEN.22	MDEN.22
WTPT.2	ATSm4	Weta1.unity	WTPT.5	MDEN.23	nAromBond
SP.7	VCH.5	SPC.5	RPCS	WK.unity	VABC
Wnu2.unity	tpsaEfficiency	Wnu2.unity	nRings6	khs.aaCH	RPCG
FNSA.3	WTPT.5	C3SP2	khs.aaaC	BCUTc.1h	khs.dssC
C1SP2	ATSc2	FPSA.2	Weta1.unity	khs.aaN	Weta2.unity
MDEN.23	ATSm5	RPCG	WK.unity	khs.aaaC	RNCS
ECCEN	nRings6	MDEC.13	TopoPSA	RNCS	TopoPSA
RPCG	RNCS	WK.unity	VABC	WTPT.5	ATSp2
khs.aaaC	VC.5	ATSp1	ECCEN	TopoPSA	HybRatio
Wlambda1.unity	PPSA.1	WTPT.2	khs.aasC	C3SP2	Weta1.unity
RPSA	Wlambda3.unity	RNCG	naAromAtom	MDEC.23	khs.ssO
LOBMIN	ATSc5	MDEN.33	khs.aaN	nRings6	khs.aasC

## Sheet: PCA
Feautered obtained with a correlation ρ > 0.4
WTPT.4
TPSA
RPSA
khs.aaNH
nRings5
SCH.5
SCH.6
VCH.6
WTPT.5
MDEN.22
FNSA.3
RHSA
MDEN.23
hkhs.aasN
khs.dsN
C1SP2
pIC50	response variable
